# Supplementary material for: 4-(4-Methoxy­phen­yl)-1-phenyl­pyridine-2,6(1H,3H)-dione
Source: Acta Crystallogr Sect E Struct Rep Online. 2009 May 20;65(Pt 6):o1319. doi: 10.1107/S1600536809017942 (PMC2969535; doi:10.1107/S1600536809017942)
Supplement: Supplementary file 2 [file e-65-o1319-Isup2.hkl]

#
# h,k,l, Fc-squared, Fo-squared, sigma(Fo-squared) and status flag
#
data_I
_shelx_title ' pestc_m in P-1'
_shelx_refln_list_code          4
_shelx_F_calc_maximum      108.45
_exptl_crystal_F_000       308.00
_reflns_d_resolution_high  0.8201
 
loop_
 _symmetry_equiv_pos_as_xyz
 'x, y, z'
 '-x, -y, -z'
 
_cell_length_a     7.4652
_cell_length_b     9.0885
_cell_length_c    11.1181
_cell_angle_alpha  77.384
_cell_angle_beta   88.747
_cell_angle_gamma  77.493
 
_shelx_F_squared_multiplier     1.000
 
loop_
 _refln_index_h
 _refln_index_k
 _refln_index_l
 _refln_F_squared_calc
 _refln_F_squared_meas
 _refln_F_squared_sigma
 _refln_observed_status
   1   0   0     1464.90     1393.06      9.10 o
   2   0   0       42.14       44.93      0.69 o
   3   0   0      301.84      314.50      2.61 o
   4   0   0      173.89      200.51      2.15 o
   5   0   0        0.26        0.00      0.40 o
   6   0   0        0.24        0.96      0.49 o
   7   0   0       19.17       15.65      0.97 o
   8   0   0        0.17        0.21      0.71 o
  -8   1   0        4.00        4.80      1.24 o
  -7   1   0       16.03       15.32      1.30 o
  -6   1   0       22.35       22.29      0.87 o
  -5   1   0       79.07       75.13      1.42 o
  -4   1   0      179.26      174.81      2.35 o
  -3   1   0     1087.76     1120.14      7.17 o
  -2   1   0      559.27      565.60      3.85 o
  -1   1   0     8656.85     7837.23     70.90 o
   0   1   0      675.31      672.84      5.73 o
   1   1   0      223.23      223.44      1.89 o
   2   1   0       98.58      105.59      1.56 o
   3   1   0      579.49      618.61      4.27 o
   4   1   0      869.80      901.98      6.14 o
   5   1   0       48.98       47.20      1.06 o
   6   1   0       53.09       57.53      1.61 o
   7   1   0       10.40        9.60      0.80 o
   8   1   0       30.33       30.36      2.16 o
   9   1   0        8.37       12.25      1.94 o
  -8   2   0        1.42        2.23      0.80 o
  -7   2   0        9.91       11.72      1.19 o
  -6   2   0        7.97        6.48      0.75 o
  -5   2   0       19.79       17.88      0.94 o
  -4   2   0      100.12       99.61      1.51 o
  -3   2   0        0.05        0.00      0.24 o
  -2   2   0       24.81       32.59      1.23 o
  -1   2   0     1423.93     1370.85     10.23 o
   0   2   0       77.31       83.18      1.04 o
   1   2   0      862.42      855.71      7.50 o
   2   2   0        0.05        0.00      0.12 o
   3   2   0        4.58        5.80      0.40 o
   4   2   0       37.43       39.47      0.92 o
   5   2   0        8.21        9.63      0.52 o
   6   2   0       34.74       33.56      1.25 o
   7   2   0       46.75       41.98      1.49 o
   8   2   0        8.14        4.21      1.91 o
   9   2   0        3.99        3.20      1.28 o
  -7   3   0        0.87        1.04      1.43 o
  -6   3   0       14.85       17.96      1.05 o
  -5   3   0       17.67       15.99      0.95 o
  -4   3   0      206.65      196.99      3.64 o
  -3   3   0      444.38      434.89      3.58 o
  -2   3   0      170.76      172.95      1.78 o
  -1   3   0      149.15      154.07      1.85 o
   0   3   0       12.35       13.50      0.42 o
   1   3   0      851.27      873.76      5.57 o
   2   3   0      236.02      227.52      2.36 o
   3   3   0        0.04        0.62      0.22 o
   4   3   0      143.67      142.21      1.98 o
   5   3   0       10.64       10.87      1.59 o
   6   3   0       13.64       14.02      2.77 o
   7   3   0       55.92       51.93      2.17 o
   8   3   0        1.17        0.79      0.74 o
   9   3   0       13.40       19.03      1.55 o
  -7   4   0        0.17        0.00      0.69 o
  -6   4   0       17.95       15.30      1.19 o
  -5   4   0      191.80      192.51      3.18 o
  -4   4   0      144.05      145.34      2.57 o
  -3   4   0        3.42        2.39      0.43 o
  -2   4   0      555.26      553.91      4.23 o
  -1   4   0      231.28      251.23      2.33 o
   0   4   0      436.00      466.51      3.56 o
   1   4   0      220.53      221.59      2.12 o
   2   4   0       20.66       21.43      0.71 o
   3   4   0       42.00       38.39      0.83 o
   4   4   0       84.79       80.92      1.31 o
   5   4   0       20.85       19.82      0.94 o
   6   4   0        0.80        0.91      0.68 o
   7   4   0       53.52       57.89      2.36 o
   8   4   0       18.97       21.90      1.63 o
  -6   5   0        5.33        5.56      0.97 o
  -5   5   0      127.63      126.84      4.41 o
  -4   5   0       14.02       13.12      1.06 o
  -3   5   0      136.17      138.31      2.45 o
  -2   5   0       15.19       19.97      0.88 o
  -1   5   0      498.37      554.85      4.34 o
   0   5   0       40.97       45.66      0.95 o
   1   5   0       13.41       17.41      0.60 o
   2   5   0      443.32      459.53      3.77 o
   3   5   0       14.57       17.19      0.76 o
   4   5   0      195.54      187.88      2.31 o
   5   5   0       50.82       52.94      1.50 o
   6   5   0      143.35      142.17      3.52 o
   7   5   0        0.76        0.31      0.70 o
   8   5   0      105.32      104.82      3.53 o
  -6   6   0        4.87        4.87      1.04 o
  -5   6   0        7.76       10.10      1.16 o
  -4   6   0       27.15       24.85      1.56 o
  -3   6   0       14.57       15.16      1.20 o
  -2   6   0       70.07       77.12      2.36 o
  -1   6   0       13.64       13.56      0.76 o
   0   6   0       24.11       24.98      0.81 o
   1   6   0       69.52       65.39      1.25 o
   2   6   0       64.45       71.88      1.33 o
   3   6   0       97.58       96.33      1.87 o
   4   6   0        0.05        0.00      0.55 o
   5   6   0      615.09      632.00      8.25 o
   6   6   0       68.88       69.54      2.54 o
   7   6   0       59.69       56.73      2.98 o
   8   6   0       38.49       41.00      2.25 o
  -5   7   0        2.34        2.37      1.33 o
  -4   7   0       13.73       17.21      1.43 o
  -3   7   0        2.90        4.46      0.88 o
  -2   7   0        2.90        2.72      0.75 o
  -1   7   0       34.64       33.23      1.23 o
   0   7   0        8.14        8.25      0.66 o
   1   7   0        8.42        8.00      0.64 o
   2   7   0       13.32       13.04      0.66 o
   3   7   0      131.00      137.92      3.07 o
   4   7   0       36.40       33.78      1.62 o
   5   7   0       36.06       39.71      1.92 o
   6   7   0       90.60       88.53      2.95 o
   7   7   0       11.23       13.10      1.38 o
   8   7   0        6.77        9.06      1.19 o
  -4   8   0        9.95       11.96      1.34 o
  -3   8   0        1.51        1.16      0.71 o
  -2   8   0        1.01        0.47      0.61 o
  -1   8   0        9.78        9.37      1.05 o
   0   8   0        8.02        8.88      0.74 o
   1   8   0        4.72        4.37      0.58 o
   2   8   0       17.11       20.26      0.84 o
   3   8   0       13.00       12.71      0.85 o
   4   8   0       13.96       16.56      1.24 o
   5   8   0        4.27        3.82      0.81 o
   6   8   0       32.63       37.58      2.75 o
   7   8   0        1.85        2.07      1.60 o
  -3   9   0        0.73        0.98      1.22 o
  -2   9   0       11.11       10.87      1.44 o
  -1   9   0        3.33        3.59      0.86 o
   0   9   0        1.56        0.98      0.71 o
   1   9   0       31.27       30.76      1.64 o
   2   9   0       10.31       11.47      1.72 o
   3   9   0        2.41        2.84      0.71 o
   4   9   0        5.55        5.91      1.33 o
   5   9   0        2.67        2.17      0.84 o
   6   9   0        5.90        6.01      1.11 o
  -1  10   0        0.00        0.00      0.74 o
   0  10   0       14.14       13.21      1.36 o
   1  10   0        9.59       10.00      1.12 o
   2  10   0        2.30        0.68      0.92 o
   3  10   0        2.37        2.46      1.08 o
   4  10   0       31.52       31.17      1.82 o
   5  10   0       69.85       79.43      3.02 o
  -4 -10   1       10.63        8.46      1.62 o
  -2 -10   1        9.31       10.52      1.51 o
  -1 -10   1        3.05        3.78      0.85 o
   0 -10   1        2.48        2.74      0.87 o
   1 -10   1        5.97        5.07      2.85 o
  -6  -9   1        1.60        2.35      0.92 o
  -5  -9   1        2.50        2.96      1.01 o
  -4  -9   1        0.10        0.52      0.73 o
  -3  -9   1       17.22       20.56      1.40 o
  -2  -9   1       22.23       20.76      1.14 o
  -1  -9   1        0.07        0.00      0.59 o
   0  -9   1      226.77      228.40      4.77 o
   1  -9   1        9.88        9.86      1.15 o
   2  -9   1        0.27        0.00      0.82 o
  -7  -8   1       12.46       16.23      1.56 o
  -6  -8   1        7.92        7.88      1.14 o
  -5  -8   1       23.15       21.54      1.54 o
  -4  -8   1        0.07        0.04      0.70 o
  -3  -8   1      172.35      179.24      3.06 o
  -2  -8   1       22.48       21.27      0.92 o
  -1  -8   1       86.60       88.37      2.61 o
   0  -8   1        9.77        8.36      0.98 o
   1  -8   1       11.90       11.22      1.13 o
   2  -8   1        4.70        5.27      0.93 o
   3  -8   1        5.57        4.34      0.98 o
   4  -8   1        0.71        0.58      0.75 o
  -7  -7   1        0.74        1.56      0.84 o
  -6  -7   1        0.81        0.52      0.81 o
  -5  -7   1        6.71        7.76      1.04 o
  -4  -7   1       72.74       74.91      1.90 o
  -3  -7   1        4.62        5.16      0.53 o
  -2  -7   1       16.23       15.76      0.72 o
  -1  -7   1      117.59      114.72      1.88 o
   0  -7   1        1.29        1.08      0.38 o
   1  -7   1       25.49       23.54      1.42 o
   2  -7   1        5.36        5.90      1.05 o
   3  -7   1        3.29        3.91      0.85 o
   4  -7   1        4.48        5.61      1.05 o
   5  -7   1        8.25       10.79      1.95 o
  -8  -6   1       35.60       35.53      2.16 o
  -7  -6   1       25.75       22.33      1.65 o
  -6  -6   1       10.34        8.57      1.14 o
  -5  -6   1      362.64      361.64      5.82 o
  -4  -6   1       67.65       68.41      1.72 o
  -3  -6   1        3.83        3.07      0.41 o
  -2  -6   1      332.31      339.67      3.33 o
  -1  -6   1       39.73       38.87      0.99 o
   0  -6   1       14.45       13.67      1.29 o
   1  -6   1       30.04       28.55      1.19 o
   2  -6   1        0.68        1.84      0.64 o
   3  -6   1       11.69       13.89      1.19 o
   4  -6   1        2.50        4.92      0.88 o
   5  -6   1        1.36        1.24      0.76 o
   6  -6   1        3.58        4.44      0.98 o
  -8  -5   1       49.61       47.05      2.38 o
  -7  -5   1       25.65       27.14      1.75 o
  -6  -5   1      558.10      591.83      8.14 o
  -5  -5   1      113.06      110.18      2.23 o
  -4  -5   1        2.89        2.76      0.47 o
  -3  -5   1      266.14      277.26      2.78 o
  -2  -5   1      222.51      241.70      2.95 o
  -1  -5   1       12.49       13.33      0.55 o
   0  -5   1       80.48       86.31      1.86 o
   1  -5   1       64.25       66.34      1.20 o
   2  -5   1        0.18        0.00      0.32 o
   3  -5   1       13.34       11.90      1.25 o
   4  -5   1        5.00        6.21      0.88 o
   5  -5   1       19.90       25.86      1.61 o
   6  -5   1        0.43        1.29      1.43 o
  -8  -4   1       33.26       31.21      1.91 o
  -7  -4   1       40.80       40.53      2.01 o
  -6  -4   1       14.53       16.86      0.98 o
  -5  -4   1      144.40      141.91      2.49 o
  -4  -4   1       36.84       39.90      1.20 o
  -3  -4   1      101.51      120.56      1.56 o
  -2  -4   1      100.63      107.04      1.42 o
  -1  -4   1      126.49      121.97      1.50 o
   0  -4   1      647.44      706.63      4.97 o
   1  -4   1        1.65        1.42      0.47 o
   2  -4   1      126.49      127.90      1.64 o
   3  -4   1        9.05        6.96      0.87 o
   4  -4   1      136.39      122.46      2.94 o
   5  -4   1      127.24      127.83      3.28 o
   6  -4   1      134.65      127.77      3.48 o
   7  -4   1        0.27        2.07      0.76 o
  -9  -3   1        1.69        2.55      1.06 o
  -8  -3   1       13.13       12.92      1.27 o
  -7  -3   1       21.99       21.57      1.14 o
  -6  -3   1       22.22       20.86      1.41 o
  -5  -3   1        6.96        6.48      0.64 o
  -4  -3   1      146.84      146.41      1.69 o
  -3  -3   1       57.36       52.22      0.88 o
  -2  -3   1      133.03      135.99      1.47 o
  -1  -3   1      348.31      364.56      2.81 o
   0  -3   1       81.73       78.46      1.03 o
   1  -3   1      173.14      180.73      1.78 o
   2  -3   1        1.10        0.66      0.27 o
   3  -3   1      110.53       97.74      1.76 o
   4  -3   1      121.66      112.75      1.99 o
   5  -3   1      790.11      789.06      7.44 o
   6  -3   1      138.31      138.92      2.76 o
   7  -3   1       13.00       10.87      1.39 o
  -9  -2   1        2.53        2.02      1.22 o
  -8  -2   1       12.00       12.68      0.99 o
  -7  -2   1        0.99        3.15      0.75 o
  -6  -2   1       18.85       17.06      0.96 o
  -5  -2   1       60.61       67.58      1.61 o
  -4  -2   1       82.14       80.06      1.15 o
  -3  -2   1      136.33      126.64      1.35 o
  -2  -2   1       76.13       72.41      0.89 o
  -1  -2   1      581.14      550.81      3.63 o
   0  -2   1      108.55      111.02      1.11 o
   1  -2   1       22.07       18.39      0.46 o
   2  -2   1        0.01        0.37      0.23 o
   3  -2   1      792.52      834.82      6.78 o
   4  -2   1      281.75      289.06      2.92 o
   5  -2   1       39.16       38.48      1.07 o
   6  -2   1      126.73      119.11      2.45 o
   7  -2   1       13.38       13.35      1.22 o
   8  -2   1       19.92       24.04      2.37 o
  -9  -1   1       13.51       14.36      2.07 o
  -8  -1   1       15.05       14.19      1.28 o
  -7  -1   1       78.41       71.29      2.03 o
  -6  -1   1        2.17        1.56      0.53 o
  -5  -1   1       29.48       24.94      1.01 o
  -4  -1   1       22.40       24.66      0.72 o
  -3  -1   1       24.12       21.04      0.50 o
  -2  -1   1       15.04       13.21      0.59 o
  -1  -1   1       18.47       12.68      0.58 o
   0  -1   1       56.89       56.37      0.74 o
   1  -1   1      756.12      775.38      4.81 o
   2  -1   1     2043.18     2080.97     14.07 o
   3  -1   1     1298.82     1387.89      9.99 o
   4  -1   1      109.41      109.68      1.59 o
   5  -1   1        1.02        0.91      0.36 o
   6  -1   1       23.30       25.93      0.97 o
   7  -1   1        2.24        1.01      0.77 o
   8  -1   1        4.70        6.81      1.19 o
  -8   0   1       73.92       68.69      2.67 o
  -7   0   1      141.88      130.10      3.39 o
  -6   0   1       19.88       20.96      1.03 o
  -5   0   1       54.63       54.80      1.15 o
  -4   0   1      571.40      624.35      4.65 o
  -3   0   1      457.41      460.35      3.42 o
  -2   0   1     3672.24     3688.84     24.44 o
  -1   0   1      827.89      835.41      5.84 o
   0   0   1      718.74      726.45      5.09 o
   1   0   1      164.39      153.22      1.79 o
   2   0   1     1408.26     1379.77      8.20 o
   3   0   1      531.42      533.11      3.89 o
   4   0   1        7.60        6.78      0.45 o
   5   0   1      269.37      255.19      2.76 o
   6   0   1        5.40        5.12      0.72 o
   7   0   1        4.34        4.88      0.65 o
   8   0   1        2.43        4.14      1.32 o
  -8   1   1        2.75        1.29      0.79 o
  -7   1   1        0.01        0.57      0.75 o
  -6   1   1        0.76        1.56      0.80 o
  -5   1   1        9.58        7.60      0.52 o
  -4   1   1      184.70      215.45      2.29 o
  -3   1   1      351.38      373.22      3.23 o
  -2   1   1      979.85      955.74      5.97 o
  -1   1   1      252.78      228.00      2.04 o
   0   1   1       63.64       49.17      2.09 o
   1   1   1     1272.82     1234.57      8.34 o
   2   1   1     5310.68     5059.32     29.20 o
   3   1   1      329.48      321.13      3.08 o
   4   1   1      138.60      143.55      3.91 o
   5   1   1      167.54      185.32      3.10 o
   6   1   1        0.01        0.11      0.38 o
   7   1   1        1.48        1.92      0.77 o
   8   1   1        0.72        1.37      1.05 o
  -8   2   1        1.08        1.81      1.57 o
  -7   2   1        5.34        6.77      1.66 o
  -6   2   1        5.94        6.06      0.69 o
  -5   2   1        1.16        1.15      0.60 o
  -4   2   1       50.96       51.00      1.31 o
  -3   2   1       37.68       33.99      0.73 o
  -2   2   1       13.27       10.13      0.34 o
  -1   2   1       22.20       18.08      0.74 o
   0   2   1      573.38      600.39      4.70 o
   1   2   1      235.67      236.03      1.80 o
   2   2   1      109.20       97.71      1.17 o
   3   2   1       31.92       30.45      0.67 o
   4   2   1      959.36     1041.61      8.03 o
   5   2   1        7.50        6.29      0.46 o
   6   2   1        2.13        1.55      0.62 o
   7   2   1       71.35       67.22      3.32 o
   8   2   1       27.57       25.49      1.63 o
   9   2   1       28.84       30.93      1.86 o
  -8   3   1        1.99        2.99      0.83 o
  -7   3   1       10.53       13.09      1.92 o
  -6   3   1       67.53       66.59      1.89 o
  -5   3   1        0.78        1.07      0.51 o
  -4   3   1        0.05        0.42      0.42 o
  -3   3   1       37.09       38.57      0.78 o
  -2   3   1      118.44      110.16      1.74 o
  -1   3   1       71.63       77.58      0.94 o
   0   3   1     1586.80     1551.30      9.21 o
   1   3   1      115.99      129.80      1.19 o
   2   3   1       90.13       89.31      1.10 o
   3   3   1       55.85       53.37      0.90 o
   4   3   1       26.01       28.01      0.75 o
   5   3   1        0.01        0.00      0.51 o
   6   3   1       12.03       16.06      1.20 o
   7   3   1       36.94       28.69      2.25 o
   8   3   1        3.91        4.08      0.86 o
   9   3   1        2.67        1.84      0.82 o
  -7   4   1       12.36       16.72      1.60 o
  -6   4   1       24.96       23.31      1.54 o
  -5   4   1        9.39        9.48      0.78 o
  -4   4   1        1.46        1.29      0.52 o
  -3   4   1       15.70       12.79      0.85 o
  -2   4   1        2.32        2.75      0.52 o
  -1   4   1       17.48       19.21      0.52 o
   0   4   1       10.36        9.39      0.40 o
   1   4   1        4.01        3.17      0.33 o
   2   4   1       22.62       25.26      0.64 o
   3   4   1      279.51      292.30      2.39 o
   4   4   1        1.61        1.82      0.33 o
   5   4   1        8.18        9.56      0.56 o
   6   4   1       15.07       16.21      2.08 o
   7   4   1       68.47       71.32      2.56 o
   8   4   1       59.90       56.89      2.45 o
  -7   5   1       15.87       16.02      2.16 o
  -6   5   1        5.25        6.50      1.22 o
  -5   5   1       81.89       80.64      3.00 o
  -4   5   1      285.68      296.54      4.05 o
  -3   5   1      172.55      169.39      2.76 o
  -2   5   1       50.08       51.26      1.46 o
  -1   5   1       92.95       86.41      1.27 o
   0   5   1      351.29      358.40      3.10 o
   1   5   1       61.99       60.97      1.27 o
   2   5   1       15.46       10.97      0.57 o
   3   5   1        8.61       10.19      0.50 o
   4   5   1       22.69       20.61      0.71 o
   5   5   1        1.14        2.00      0.69 o
   6   5   1       97.84       99.48      2.91 o
   7   5   1       19.18       17.08      1.36 o
   8   5   1        0.36        1.01      0.79 o
  -6   6   1        1.85        1.81      0.84 o
  -5   6   1       85.64       83.87      2.92 o
  -4   6   1       96.92       95.85      2.30 o
  -3   6   1       72.66       78.76      1.97 o
  -2   6   1      181.49      186.57      2.93 o
  -1   6   1       73.38       77.56      1.74 o
   0   6   1       32.01       30.31      0.84 o
   1   6   1        0.06        0.03      0.26 o
   2   6   1        0.45        1.12      0.31 o
   3   6   1        0.81        0.46      0.32 o
   4   6   1       26.66       25.49      1.05 o
   5   6   1        2.46        2.07      0.70 o
   6   6   1       33.48       35.77      3.53 o
   7   6   1        1.13        0.72      1.01 o
   8   6   1       10.71        9.54      1.20 o
  -5   7   1       18.87       19.53      1.62 o
  -4   7   1        0.00        0.00      1.36 o
  -3   7   1        0.08        0.16      0.65 o
  -2   7   1        7.88        6.97      0.71 o
  -1   7   1        0.79        0.12      0.46 o
   0   7   1       86.07       88.01      1.92 o
   1   7   1        0.22        0.00      0.49 o
   2   7   1       44.17       42.86      1.37 o
   3   7   1       41.86       42.60      1.34 o
   4   7   1       10.25        9.72      0.78 o
   5   7   1       76.90       85.59      2.73 o
   6   7   1       53.71       47.77      3.73 o
   7   7   1        0.08        0.00      0.69 o
   8   7   1       13.14       15.25      1.47 o
  -4   8   1        0.14        0.97      0.89 o
  -3   8   1        3.82        3.81      0.98 o
  -2   8   1        0.01        0.00      0.54 o
  -1   8   1        4.78        5.88      0.68 o
   0   8   1        0.36        0.00      0.38 o
   1   8   1        9.92       11.33      0.79 o
   2   8   1       36.44       32.46      1.05 o
   3   8   1       10.13       10.70      0.96 o
   4   8   1        4.68        6.32      0.91 o
   5   8   1       29.26       30.98      1.77 o
   6   8   1       44.50       43.97      2.18 o
   7   8   1        6.14        6.34      1.07 o
  -3   9   1        7.85        9.81      1.33 o
  -2   9   1        1.93        2.51      1.23 o
  -1   9   1        0.95        0.27      1.28 o
   0   9   1        8.72       10.16      0.85 o
   1   9   1        0.69        0.55      0.48 o
   2   9   1        2.37        1.75      0.66 o
   3   9   1       18.39       19.54      1.07 o
   4   9   1        4.01        4.92      0.88 o
   5   9   1       47.23       52.50      2.32 o
   6   9   1        8.18        8.07      1.20 o
  -1  10   1       17.74       17.78      1.50 o
   0  10   1        9.89        9.11      1.16 o
   1  10   1       11.04       10.73      1.55 o
   2  10   1        1.28        3.46      1.58 o
   3  10   1        0.21        1.43      0.90 o
   4  10   1       27.22       29.07      1.77 o
   5  10   1       20.01       19.43      1.55 o
  -4 -10   2        4.78        8.49      2.50 o
  -2 -10   2        0.01        0.74      1.20 o
  -1 -10   2        2.46        2.41      0.86 o
   0 -10   2        0.89        0.00      0.74 o
  -5  -9   2        9.65       11.16      1.26 o
  -4  -9   2       31.03       26.81      2.43 o
  -3  -9   2       50.97       53.97      2.22 o
  -2  -9   2      102.29      113.02      3.13 o
  -1  -9   2        0.00        0.95      0.67 o
   0  -9   2       46.66       45.24      2.20 o
   1  -9   2        9.44       11.29      1.44 o
   2  -9   2        0.46        1.26      0.75 o
  -6  -8   2        0.39        0.32      0.74 o
  -5  -8   2        0.22        0.00      0.71 o
  -4  -8   2      126.61      128.07      3.38 o
  -3  -8   2      156.91      162.80      2.99 o
  -2  -8   2        0.83        1.18      0.48 o
  -1  -8   2       90.28       90.64      4.99 o
   0  -8   2       48.81       49.66      2.09 o
   1  -8   2       16.06       18.18      1.36 o
   2  -8   2      100.31       90.59      3.03 o
   3  -8   2       24.62       20.80      1.61 o
  -7  -7   2        2.02        1.14      1.03 o
  -6  -7   2       12.43       11.63      1.25 o
  -5  -7   2        4.65        5.44      1.10 o
  -4  -7   2       52.90       52.67      1.65 o
  -3  -7   2       78.03       74.16      1.87 o
  -2  -7   2       99.73      102.60      1.64 o
  -1  -7   2        1.42        1.27      0.63 o
   0  -7   2        8.68        9.39      0.79 o
   1  -7   2       16.63       14.79      1.18 o
   2  -7   2       15.74       10.28      1.30 o
   3  -7   2        3.48        3.57      0.84 o
   4  -7   2        4.52        3.73      0.88 o
   5  -7   2        0.00        0.89      0.76 o
  -8  -6   2        2.61        5.06      1.07 o
  -7  -6   2       13.27       15.71      1.41 o
  -6  -6   2        8.21        7.20      1.02 o
  -5  -6   2       32.69       34.19      1.33 o
  -4  -6   2      101.05      100.47      2.16 o
  -3  -6   2      128.97      124.19      2.30 o
  -2  -6   2       64.74       64.89      1.32 o
  -1  -6   2       13.16       13.35      0.63 o
   0  -6   2        0.80        0.66      0.37 o
   1  -6   2        1.61        2.02      0.55 o
   2  -6   2        0.90        0.53      0.57 o
   3  -6   2        0.64        0.00      0.52 o
   4  -6   2        3.74        2.98      0.73 o
   5  -6   2       15.50       17.28      1.45 o
  -8  -5   2        8.28        7.06      1.17 o
  -7  -5   2      112.36      115.31      3.41 o
  -6  -5   2      112.28      115.09      2.91 o
  -5  -5   2       10.22       10.00      0.84 o
  -4  -5   2       56.22       53.86      1.51 o
  -3  -5   2       41.99       38.21      0.94 o
  -2  -5   2       77.12       76.36      1.56 o
  -1  -5   2        2.43        2.05      0.32 o
   0  -5   2       90.09       82.57      1.36 o
   1  -5   2       71.00       68.30      1.28 o
   2  -5   2       14.19       13.22      0.78 o
   3  -5   2       71.45       70.60      2.31 o
   4  -5   2        1.85        1.51      0.62 o
   5  -5   2       17.25       17.31      2.03 o
   6  -5   2        0.85        1.06      1.29 o
  -8  -4   2      118.63      136.02      5.40 o
  -7  -4   2        7.48        8.82      0.86 o
  -6  -4   2       32.02       33.97      1.38 o
  -5  -4   2      336.21      335.07      5.61 o
  -4  -4   2      111.90      123.33      2.41 o
  -3  -4   2      249.60      244.95      2.81 o
  -2  -4   2       20.06       21.67      0.65 o
  -1  -4   2      293.77      305.03      2.74 o
   0  -4   2       76.05       67.86      1.10 o
   1  -4   2        8.30        7.40      0.39 o
   2  -4   2      183.16      197.31      2.18 o
   3  -4   2       51.23       51.38      1.38 o
   4  -4   2        0.01        1.99      0.74 o
   5  -4   2       13.26       11.70      1.09 o
   6  -4   2       13.13       10.75      1.18 o
   7  -4   2        3.72        1.69      0.82 o
  -8  -3   2        0.57        0.00      0.81 o
  -7  -3   2       38.10       38.97      1.62 o
  -6  -3   2        5.41        7.24      0.76 o
  -5  -3   2      340.74      340.86      4.16 o
  -4  -3   2      176.07      172.06      2.57 o
  -3  -3   2      271.46      280.97      2.60 o
  -2  -3   2     1365.36     1474.12      9.05 o
  -1  -3   2       60.73       62.00      1.12 o
   0  -3   2        1.51        0.73      0.21 o
   1  -3   2      692.63      802.63      5.41 o
   2  -3   2      799.68      916.90      7.90 o
   3  -3   2      155.41      159.18      1.96 o
   4  -3   2        3.55        2.52      0.43 o
   5  -3   2        5.15        6.45      0.98 o
   6  -3   2      199.64      179.15      4.04 o
   7  -3   2        2.21        2.95      1.03 o
  -8  -2   2        0.15        0.34      0.54 o
  -7  -2   2       48.51       48.02      1.66 o
  -6  -2   2       12.78       11.62      0.85 o
  -5  -2   2      125.43      133.36      3.26 o
  -4  -2   2       37.29       28.86      1.00 o
  -3  -2   2       48.37       40.63      1.09 o
  -2  -2   2       28.00       27.74      0.53 o
  -1  -2   2        7.58       11.90      0.38 o
   0  -2   2        0.88        0.20      0.16 o
   1  -2   2      428.84      450.82      3.23 o
   2  -2   2      108.25      110.12      1.34 o
   3  -2   2      271.46      289.48      2.71 o
   4  -2   2       21.25       19.89      0.82 o
   5  -2   2      862.39      887.06      7.94 o
   6  -2   2        5.83        5.13      0.71 o
   7  -2   2       70.85       71.82      2.57 o
   8  -2   2       20.27       19.07      2.14 o
  -8  -1   2       32.77       35.69      1.95 o
  -7  -1   2        0.61        0.85      0.53 o
  -6  -1   2       17.36       17.57      1.37 o
  -5  -1   2        5.89        6.22      0.61 o
  -4  -1   2       78.21       82.06      1.19 o
  -3  -1   2      193.12      211.02      2.53 o
  -2  -1   2      441.90      470.73      4.03 o
  -1  -1   2      195.12      207.18      1.66 o
   0  -1   2      296.20      289.18      2.56 o
   1  -1   2     3076.46     2978.33     42.04 o
   2  -1   2     1347.45     1374.51      8.37 o
   3  -1   2       29.70       29.95      0.86 o
   4  -1   2      397.50      388.77      4.34 o
   5  -1   2       54.16       48.31      1.20 o
   6  -1   2       21.66       20.27      0.89 o
   7  -1   2       16.28       15.93      1.04 o
   8  -1   2        7.28        6.39      1.33 o
  -8   0   2       15.26       18.91      2.87 o
  -7   0   2       75.66       72.70      4.02 o
  -6   0   2       44.36       40.93      2.00 o
  -5   0   2        2.14        2.84      0.48 o
  -4   0   2      163.85      162.75      1.86 o
  -3   0   2        3.30        1.76      0.24 o
  -2   0   2       53.49       46.16      0.68 o
  -1   0   2      104.86       92.47      0.99 o
   0   0   2       53.75       60.98      0.67 o
   1   0   2      702.39      705.58      4.73 o
   2   0   2       29.16       17.92      0.74 o
   3   0   2      155.87      172.34      2.09 o
   4   0   2      221.37      228.73      2.48 o
   5   0   2        0.85        0.30      0.37 o
   6   0   2       14.25       13.13      0.75 o
   7   0   2       26.17       26.58      1.22 o
   8   0   2        6.20        6.50      1.40 o
  -8   1   2        5.53        4.36      0.97 o
  -7   1   2        0.55        1.11      0.77 o
  -6   1   2       19.71       16.69      1.30 o
  -5   1   2       11.06       10.82      0.58 o
  -4   1   2       42.68       46.77      0.97 o
  -3   1   2     1221.91     1338.85      8.38 o
  -2   1   2      598.41      646.15      4.32 o
  -1   1   2      815.04      785.56      4.88 o
   0   1   2      671.58      614.65      7.28 o
   1   1   2     3569.85     3393.07     29.34 o
   2   1   2      761.37      807.49      5.14 o
   3   1   2       60.87       60.78      0.98 o
   4   1   2       16.54       17.67      0.62 o
   5   1   2       52.47       49.15      1.42 o
   6   1   2       29.04       27.60      1.21 o
   7   1   2        2.77        3.09      0.73 o
   8   1   2        1.18        1.62      1.99 o
  -8   2   2        0.00        1.20      0.75 o
  -7   2   2        0.00        0.22      0.67 o
  -6   2   2        0.01        0.20      0.60 o
  -5   2   2       44.52       39.55      2.40 o
  -4   2   2      267.85      285.83      2.79 o
  -3   2   2      301.49      326.07      2.80 o
  -2   2   2      113.70      117.21      1.32 o
  -1   2   2      146.32      134.34      1.63 o
   0   2   2     9945.77     9019.50    111.41 o
   1   2   2    11760.58    10479.59     90.80 o
   2   2   2     4292.20     4341.39     28.43 o
   3   2   2       48.75       45.37      0.81 o
   4   2   2      137.00      159.77      1.86 o
   5   2   2        2.49        1.37      0.39 o
   6   2   2        2.36        3.36      0.49 o
   7   2   2        9.31        5.99      0.96 o
   8   2   2        0.35        0.00      0.60 o
   9   2   2        0.00        0.00      0.58 o
  -8   3   2        6.00        6.11      1.06 o
  -7   3   2       13.91       15.41      3.12 o
  -6   3   2        0.09        0.26      0.63 o
  -5   3   2        1.16        1.36      0.47 o
  -4   3   2        4.26        4.04      0.53 o
  -3   3   2       23.48       24.85      1.29 o
  -2   3   2        6.07        6.26      0.49 o
  -1   3   2      139.57      131.75      1.79 o
   0   3   2     3469.86     3515.17     26.03 o
   1   3   2      678.14      672.80      4.44 o
   2   3   2        2.34        2.53      0.22 o
   3   3   2      238.29      264.77      2.12 o
   4   3   2      406.94      428.11      3.54 o
   5   3   2       22.91       19.45      0.88 o
   6   3   2      127.25      134.32      3.49 o
   7   3   2       13.95       12.00      1.14 o
   8   3   2       14.96       14.80      1.33 o
   9   3   2        7.32        8.36      2.47 o
  -7   4   2        0.72        0.92      0.72 o
  -6   4   2       67.07       70.38      2.04 o
  -5   4   2       21.46       21.54      1.09 o
  -4   4   2       20.15       18.36      0.97 o
  -3   4   2       19.82       18.40      1.06 o
  -2   4   2       57.88       56.38      1.35 o
  -1   4   2        3.83        1.46      0.34 o
   0   4   2       44.60       40.47      0.76 o
   1   4   2     1348.90     1402.14      9.99 o
   2   4   2      127.03      126.62      1.45 o
   3   4   2       26.73       26.36      0.65 o
   4   4   2        0.07        0.17      0.26 o
   5   4   2        2.71        3.47      0.53 o
   6   4   2        1.67        2.07      0.68 o
   7   4   2        0.00        0.97      0.56 o
   8   4   2       14.48       12.57      1.35 o
  -7   5   2        4.82        5.74      0.98 o
  -6   5   2       27.43       30.12      1.43 o
  -5   5   2       23.47       27.31      1.28 o
  -4   5   2       44.88       44.93      1.50 o
  -3   5   2      198.03      185.49      3.75 o
  -2   5   2      144.10      136.13      2.32 o
  -1   5   2        0.30        0.40      0.50 o
   0   5   2       62.33       61.04      1.05 o
   1   5   2      380.25      389.65     13.26 o
   2   5   2        0.88        0.22      0.25 o
   3   5   2        0.73        1.10      0.30 o
   4   5   2       58.71       56.00      1.46 o
   5   5   2        0.55        0.28      0.45 o
   6   5   2       18.26       18.77      1.34 o
   7   5   2        9.97       10.55      1.14 o
   8   5   2       34.56       35.18      1.97 o
  -6   6   2       43.37       47.22      2.50 o
  -5   6   2        5.18        6.77      0.81 o
  -4   6   2       80.67       79.41      2.11 o
  -3   6   2      193.54      189.24      3.16 o
  -2   6   2       70.19       73.01      1.82 o
  -1   6   2        4.81        2.77      0.51 o
   0   6   2       49.23       55.93      1.11 o
   1   6   2      222.91      238.61      2.54 o
   2   6   2       73.96       77.09      1.34 o
   3   6   2        9.60        8.48      0.64 o
   4   6   2        0.01        0.81      0.43 o
   5   6   2       53.22       53.16      2.05 o
   6   6   2        5.93        5.44      0.86 o
   7   6   2        9.12        7.74      1.15 o
   8   6   2        7.08        7.55      1.13 o
  -5   7   2       19.94       21.87      1.72 o
  -4   7   2       30.35       26.83      1.35 o
  -3   7   2        2.38        2.97      0.58 o
  -2   7   2       61.67       61.19      1.77 o
  -1   7   2        2.55        3.61      1.01 o
   0   7   2        2.81        1.71      0.46 o
   1   7   2      164.52      175.15      2.27 o
   2   7   2       30.53       27.59      0.89 o
   3   7   2       24.52       22.02      1.00 o
   4   7   2        0.10        0.48      0.45 o
   5   7   2        1.78        2.51      0.89 o
   6   7   2      148.94      146.35      4.79 o
   7   7   2       10.74        8.15      1.14 o
   8   7   2        1.74        1.89      1.14 o
  -4   8   2        3.03        3.85      1.04 o
  -3   8   2        2.17        4.05      1.01 o
  -2   8   2        1.30        1.43      0.58 o
  -1   8   2        4.07        3.85      0.59 o
   0   8   2       20.16       23.62      1.13 o
   1   8   2        1.66        1.87      0.49 o
   2   8   2      116.23      111.13      2.86 o
   3   8   2        3.96        5.48      0.65 o
   4   8   2        4.67        4.44      0.63 o
   5   8   2      110.01      108.15      3.16 o
   6   8   2       74.57       70.64      2.73 o
   7   8   2        5.88        6.80      1.08 o
  -3   9   2        4.94        8.37      1.69 o
  -2   9   2        3.59        4.70      0.96 o
  -1   9   2        0.18        0.17      0.48 o
   0   9   2        3.54        4.08      0.64 o
   1   9   2        7.08        5.66      0.82 o
   2   9   2        3.29        3.70      0.78 o
   3   9   2        0.03        0.73      0.43 o
   4   9   2        4.22        5.48      0.86 o
   5   9   2        8.28        8.09      1.08 o
   6   9   2        3.92        6.41      1.09 o
  -2  10   2        5.18        4.91      1.00 o
  -1  10   2       22.09       22.89      3.22 o
   0  10   2        1.40        2.64      0.69 o
   1  10   2        2.27        2.19      0.74 o
   2  10   2        8.19        6.35      0.96 o
   3  10   2        0.40        0.00      0.57 o
   4  10   2        3.70        4.46      1.25 o
   5  10   2        2.57        2.47      0.91 o
   2  11   2        5.27        5.50      1.01 o
  -2 -10   3       16.28       22.63      2.35 o
  -5  -9   3        0.91        2.15      1.25 o
  -4  -9   3        4.98        4.56      0.89 o
  -3  -9   3        1.36        4.37      0.85 o
  -2  -9   3        2.49        1.94      1.01 o
  -1  -9   3        6.59        7.61      0.84 o
   0  -9   3        4.35        6.11      1.00 o
   1  -9   3       19.01       20.05      1.57 o
   2  -9   3        0.10        0.87      0.73 o
  -6  -8   3       20.86       22.27      1.66 o
  -5  -8   3        4.20        3.38      0.88 o
  -4  -8   3       15.41       16.64      1.32 o
  -3  -8   3       36.89       37.51      2.74 o
  -2  -8   3        9.95       11.25      2.70 o
  -1  -8   3       12.47       15.03      1.04 o
   0  -8   3      122.79      127.22      3.42 o
   1  -8   3       76.93       70.15      2.60 o
   2  -8   3        0.26        1.83      0.77 o
   3  -8   3       17.67       20.40      1.58 o
  -7  -7   3       10.65       11.56      1.33 o
  -6  -7   3       35.61       39.76      2.11 o
  -5  -7   3        0.02        0.00      0.51 o
  -4  -7   3        0.16        0.00      0.50 o
  -3  -7   3       39.00       37.44      1.39 o
  -2  -7   3       61.44       63.80      1.74 o
  -1  -7   3      307.49      307.39      4.11 o
   0  -7   3      251.00      255.79      3.77 o
   1  -7   3       77.71       71.50      2.48 o
   2  -7   3        2.73        2.44      0.73 o
   3  -7   3       12.85       16.15      1.38 o
   4  -7   3       14.95       13.67      1.32 o
  -7  -6   3       12.77       13.98      1.40 o
  -6  -6   3        3.80        2.59      0.65 o
  -5  -6   3       31.67       32.11      3.08 o
  -4  -6   3       30.68       29.81      1.23 o
  -3  -6   3      141.03      147.95      2.59 o
  -2  -6   3      257.65      250.80      3.39 o
  -1  -6   3        2.69        2.49      0.49 o
   0  -6   3       90.97       91.73      2.02 o
   1  -6   3        0.06        0.18      0.51 o
   2  -6   3        0.24        0.72      0.59 o
   3  -6   3       19.33       19.52      1.91 o
   4  -6   3       19.36       21.64      2.01 o
   5  -6   3        7.04        7.62      1.05 o
  -8  -5   3        0.31        0.00      0.80 o
  -7  -5   3        1.32        0.08      0.57 o
  -6  -5   3       32.09       33.36      1.42 o
  -5  -5   3        1.14        1.71      0.78 o
  -4  -5   3        1.91        1.88      0.51 o
  -3  -5   3        0.75        0.75      0.43 o
  -2  -5   3       30.97       29.86      0.78 o
  -1  -5   3       73.50       62.38      1.40 o
   0  -5   3        0.17        0.17      0.38 o
   1  -5   3      286.62      299.84      3.75 o
   2  -5   3       10.89       11.04      0.81 o
   3  -5   3        1.24        1.88      0.74 o
   4  -5   3        0.48        1.31      0.65 o
   5  -5   3       10.18       10.89      1.96 o
   6  -5   3        2.96        5.73      0.98 o
  -8  -4   3        1.02        3.06      0.93 o
  -7  -4   3       11.59       11.42      1.00 o
  -6  -4   3       69.09       66.33      1.93 o
  -5  -4   3      471.75      474.07      5.36 o
  -4  -4   3        4.03        4.57      0.58 o
  -3  -4   3       73.70       78.52      1.67 o
  -2  -4   3        9.90       10.68      0.49 o
  -1  -4   3       94.34      107.65      1.48 o
   0  -4   3        5.21        4.49      0.34 o
   1  -4   3      123.59      124.22      1.58 o
   2  -4   3       18.88       20.57      1.22 o
   3  -4   3        0.03        0.48      0.46 o
   4  -4   3        7.42        6.99      2.00 o
   5  -4   3        0.18        0.00      0.65 o
   6  -4   3        9.33        9.00      1.58 o
   7  -4   3        0.01        0.00      1.36 o
  -8  -3   3       15.06       16.87      1.15 o
  -7  -3   3      133.58      129.59      3.29 o
  -6  -3   3      677.18      706.59      7.24 o
  -5  -3   3      466.00      483.84      8.25 o
  -4  -3   3        1.08        1.85      0.46 o
  -3  -3   3      104.94      116.34      1.97 o
  -2  -3   3     1633.65     1882.95     11.39 o
  -1  -3   3       67.97       67.15      1.24 o
   0  -3   3      212.81      243.78      2.53 o
   1  -3   3       17.36       17.16      0.48 o
   2  -3   3       32.88       36.56      0.79 o
   3  -3   3        5.17        7.64      0.65 o
   4  -3   3       71.84       68.88      1.70 o
   5  -3   3       13.70       14.92      1.19 o
   6  -3   3        0.01        0.00      1.06 o
   7  -3   3        9.64       10.89      1.69 o
  -8  -2   3       17.45       17.12      1.11 o
  -7  -2   3        2.51        1.86      0.60 o
  -6  -2   3      204.49      197.91      3.25 o
  -5  -2   3       60.72       55.87      1.56 o
  -4  -2   3      295.06      295.01      3.56 o
  -3  -2   3      553.61      636.26      5.66 o
  -2  -2   3     1334.90     1453.07      8.89 o
  -1  -2   3       67.63       53.44      0.85 o
   0  -2   3      695.37      745.38      4.94 o
   1  -2   3       56.22       65.15      1.27 o
   2  -2   3      630.52      683.89      5.72 o
   3  -2   3      124.37      108.42      1.53 o
   4  -2   3       13.56       11.66      0.64 o
   5  -2   3       24.26       19.41      1.00 o
   6  -2   3      231.33      250.13      4.89 o
   7  -2   3       78.16       74.03      2.64 o
  -8  -1   3        0.12        0.48      0.72 o
  -7  -1   3        2.22        2.57      0.62 o
  -6  -1   3        3.05        2.52      0.55 o
  -5  -1   3      179.85      184.65      3.01 o
  -4  -1   3      229.24      247.51      3.16 o
  -3  -1   3      141.28      153.31      2.16 o
  -2  -1   3       51.58       47.63      0.70 o
  -1  -1   3      656.91      638.13      4.89 o
   0  -1   3       60.63       55.20      0.74 o
   1  -1   3       81.55       83.76      1.43 o
   2  -1   3       29.48       32.53      0.68 o
   3  -1   3        0.00        0.12      0.31 o
   4  -1   3       14.32       18.12      0.72 o
   5  -1   3      463.47      476.08      5.13 o
   6  -1   3      717.49      748.91      7.34 o
   7  -1   3        0.56        1.27      1.39 o
  -8   0   3        0.53        0.22      0.71 o
  -7   0   3       18.50       16.28      1.33 o
  -6   0   3       14.70       13.88      0.90 o
  -5   0   3      118.56      122.04      2.24 o
  -4   0   3        2.89        4.15      0.33 o
  -3   0   3       25.93       29.29      0.65 o
  -2   0   3        4.95        4.51      0.30 o
  -1   0   3       43.31       37.00      0.64 o
   0   0   3      256.11      246.91      1.95 o
   1   0   3        3.22        3.03      0.23 o
   2   0   3       77.50       69.71      1.14 o
   3   0   3      630.51      670.94      5.57 o
   4   0   3        0.22        0.32      0.37 o
   5   0   3      131.12      129.06      1.95 o
   6   0   3        1.23        1.26      0.45 o
   7   0   3        5.56        6.02      0.70 o
  -8   1   3       12.06       11.63      1.83 o
  -7   1   3       12.25       11.29      1.23 o
  -6   1   3       51.70       43.19      1.95 o
  -5   1   3        0.52        0.00      0.37 o
  -4   1   3        2.09        1.12      0.28 o
  -3   1   3        3.51        2.39      0.29 o
  -2   1   3        2.92        1.59      0.27 o
  -1   1   3     1275.48     1278.04     11.05 o
   0   1   3      153.95      152.54      1.41 o
   1   1   3      366.85      381.36      2.74 o
   2   1   3      347.42      334.70      2.59 o
   3   1   3      105.03      110.01      1.39 o
   4   1   3       20.71       17.76      1.07 o
   5   1   3       63.06       60.04      1.54 o
   6   1   3       74.08       68.00      2.56 o
   7   1   3        1.28        0.86      0.90 o
   8   1   3        0.19        0.17      0.65 o
  -8   2   3        7.21        6.89      1.05 o
  -7   2   3      142.65      127.07      3.61 o
  -6   2   3        2.30        0.89      0.68 o
  -5   2   3       26.12       24.73      1.06 o
  -4   2   3      211.25      209.08      2.31 o
  -3   2   3      322.41      348.06      2.99 o
  -2   2   3      303.28      325.28      2.67 o
  -1   2   3     1353.90     1386.18      9.90 o
   0   2   3     3281.71     3222.01     28.91 o
   1   2   3     1570.10     1607.16      9.54 o
   2   2   3      403.80      391.65      4.10 o
   3   2   3      114.56      110.68      1.44 o
   4   2   3       13.83       16.37      0.67 o
   5   2   3        9.65        7.48      0.53 o
   6   2   3       42.54       39.81      1.35 o
   7   2   3       48.91       51.15      2.47 o
   8   2   3       16.60       16.11      1.38 o
  -7   3   3       14.18       14.19      1.32 o
  -6   3   3        2.67        2.84      1.57 o
  -5   3   3        0.90        1.07      0.48 o
  -4   3   3       61.72       63.36      2.09 o
  -3   3   3       26.50       19.02      0.99 o
  -2   3   3      565.61      605.19      5.36 o
  -1   3   3      443.26      462.05      4.46 o
   0   3   3      293.30      295.95      2.41 o
   1   3   3       99.67      104.88      1.24 o
   2   3   3      165.05      148.82      2.64 o
   3   3   3      809.54      815.10      8.10 o
   4   3   3      719.74      740.68      6.97 o
   5   3   3      274.18      281.59      3.58 o
   6   3   3       34.54       34.28      1.29 o
   7   3   3       19.94       19.53      1.37 o
   8   3   3        0.03        0.64      0.96 o
  -7   4   3        0.03        1.07      0.80 o
  -6   4   3       18.53       19.28      1.43 o
  -5   4   3       18.36       18.09      1.31 o
  -4   4   3       55.64       52.74      1.57 o
  -3   4   3        4.01        5.25      0.61 o
  -2   4   3       43.71       38.22      1.13 o
  -1   4   3        7.97        6.69      0.51 o
   0   4   3       10.34        8.85      0.41 o
   1   4   3      457.24      481.58      4.19 o
   2   4   3      239.37      226.11      2.91 o
   3   4   3      564.51      577.62      5.28 o
   4   4   3      149.05      165.33      2.52 o
   5   4   3        6.92        7.69      0.70 o
   6   4   3        6.21        4.87      0.65 o
   7   4   3       10.66       12.07      1.16 o
   8   4   3       21.26       20.57      1.54 o
  -6   5   3        4.31        3.45      0.88 o
  -5   5   3       20.19       19.69      1.18 o
  -4   5   3        2.90        2.94      0.57 o
  -3   5   3        0.02        0.23      0.46 o
  -2   5   3       39.65       37.65      1.23 o
  -1   5   3       15.67       15.73      0.94 o
   0   5   3      396.73      406.47      3.38 o
   1   5   3       55.57       44.57      0.92 o
   2   5   3       50.19       45.16      0.91 o
   3   5   3      126.95      134.80      2.21 o
   4   5   3       29.40       28.19      1.25 o
   5   5   3        0.24        0.88      0.86 o
   6   5   3       10.78       11.97      1.29 o
   7   5   3       39.58       35.47      1.86 o
   8   5   3        7.59        8.06      1.33 o
  -6   6   3        0.95        0.00      0.85 o
  -5   6   3        4.51        5.52      0.79 o
  -4   6   3        3.44        3.23      0.61 o
  -3   6   3        0.83        0.93      0.62 o
  -2   6   3        7.09        6.34      0.66 o
  -1   6   3       70.15       69.10      1.66 o
   0   6   3        1.67        1.39      0.47 o
   1   6   3        1.62        1.63      0.36 o
   2   6   3      129.27      138.34      1.83 o
   3   6   3       21.21       20.03      0.92 o
   4   6   3        1.81        1.71      0.48 o
   5   6   3       10.95       10.93      0.83 o
   6   6   3        2.48        3.64      0.74 o
   7   6   3       17.28       13.99      1.30 o
   8   6   3        5.71        5.41      1.49 o
  -5   7   3       41.95       45.82      1.84 o
  -4   7   3       15.70       13.58      1.01 o
  -3   7   3       24.60       25.14      1.25 o
  -2   7   3      150.10      154.37      2.87 o
  -1   7   3      193.18      196.90      3.14 o
   0   7   3        1.15        1.30      0.47 o
   1   7   3       14.73       12.37      0.79 o
   2   7   3       28.33       26.82      1.06 o
   3   7   3        2.26        1.14      0.46 o
   4   7   3        6.69        8.39      0.74 o
   5   7   3       17.57       16.56      1.25 o
   6   7   3        0.19        0.25      0.64 o
   7   7   3       18.10       18.89      3.90 o
   8   7   3        0.10        0.21      0.77 o
  -4   8   3        4.18        4.89      0.78 o
  -3   8   3       58.72       59.86      1.97 o
  -2   8   3       82.54       86.52      2.26 o
  -1   8   3        9.78       10.39      0.97 o
   0   8   3        0.31        0.15      0.62 o
   1   8   3        2.85        2.73      0.65 o
   2   8   3       26.01       23.93      1.39 o
   3   8   3        9.78       10.23      0.80 o
   4   8   3       20.82       21.36      1.30 o
   5   8   3       35.17       36.75      1.91 o
   6   8   3        2.97        1.34      1.07 o
   7   8   3        1.03        0.00      0.96 o
  -3   9   3        1.43        1.68      0.63 o
  -2   9   3        0.06        0.68      0.58 o
  -1   9   3        1.18        0.03      0.64 o
   0   9   3        8.86       10.62      1.05 o
   1   9   3        8.77        7.71      1.17 o
   2   9   3       22.71       22.74      1.46 o
   3   9   3       16.67       14.91      1.23 o
   4   9   3        3.20        2.66      0.63 o
   5   9   3        3.34        5.02      0.94 o
   6   9   3        1.62        0.00      0.72 o
  -2  10   3        0.20        0.00      0.85 o
  -1  10   3        0.81        1.88      1.33 o
   0  10   3        0.08        0.96      0.52 o
   1  10   3        1.25        1.39      0.68 o
   2  10   3        1.77        2.33      0.98 o
   3  10   3        0.64        0.52      0.62 o
   4  10   3       10.53       11.86      1.61 o
   5  10   3        1.09        1.60      1.95 o
   1  11   3        0.73        2.25      1.31 o
   2  11   3        0.57        1.16      0.79 o
   3  11   3        2.24        1.38      0.77 o
  -4  -9   4        0.01        0.00      1.08 o
  -3  -9   4        0.82        0.21      0.66 o
  -2  -9   4        0.52        1.65      0.90 o
  -1  -9   4        3.35        3.58      1.23 o
   0  -9   4        0.09        0.68      0.82 o
   1  -9   4        0.20        0.00      0.71 o
  -6  -8   4        0.39        0.00      1.17 o
  -5  -8   4       25.10       31.05      3.45 o
  -4  -8   4        0.09        1.27      0.70 o
  -3  -8   4        0.42        0.63      1.79 o
  -2  -8   4       10.92        9.69      1.53 o
  -1  -8   4        3.61        2.20      1.01 o
   0  -8   4       16.71       19.85      1.18 o
   1  -8   4       17.22       18.33      1.42 o
   2  -8   4        0.91        1.78      0.86 o
   3  -8   4        5.14        4.54      0.96 o
  -6  -7   4        7.56        7.00      0.88 o
  -5  -7   4        1.22        0.73      0.55 o
  -4  -7   4        0.39        0.79      0.63 o
  -3  -7   4        7.29        5.10      0.87 o
  -2  -7   4      277.28      276.35      5.09 o
  -1  -7   4       68.54       67.42      1.87 o
   0  -7   4      179.39      183.89      3.23 o
   1  -7   4       23.23       24.43      2.06 o
   2  -7   4       12.04       13.04      1.43 o
   3  -7   4        9.41        7.66      1.06 o
   4  -7   4        3.88        3.07      0.92 o
  -7  -6   4        3.85        3.53      0.82 o
  -6  -6   4        0.42        0.70      0.68 o
  -5  -6   4       25.02       25.02      1.45 o
  -4  -6   4        3.93        1.87      0.55 o
  -3  -6   4       85.51       77.83      1.91 o
  -2  -6   4      157.79      162.44      2.73 o
  -1  -6   4      236.14      236.15      3.46 o
   0  -6   4      222.56      224.49      3.40 o
   1  -6   4        6.26        7.20      0.75 o
   2  -6   4       59.93       57.72      2.21 o
   3  -6   4       83.71       65.55      2.48 o
   4  -6   4       71.45       57.47      2.45 o
   5  -6   4        0.28        0.33      0.65 o
  -8  -5   4        3.02        7.29      1.17 o
  -7  -5   4        2.04        1.73      0.63 o
  -6  -5   4       11.79       12.43      0.97 o
  -5  -5   4       32.89       29.37      1.30 o
  -4  -5   4        6.49        4.89      0.74 o
  -3  -5   4        7.63        7.82      0.69 o
  -2  -5   4        6.85        6.83      0.50 o
  -1  -5   4        1.03        0.53      0.39 o
   0  -5   4       10.05       10.70      0.86 o
   1  -5   4       70.96       72.23      1.81 o
   2  -5   4       64.34       57.45      1.67 o
   3  -5   4       61.47       53.46      2.13 o
   4  -5   4        1.08        0.73      0.64 o
   5  -5   4        0.42        2.23      1.22 o
   6  -5   4        0.23        0.00      0.72 o
  -8  -4   4       13.61       16.18      1.20 o
  -7  -4   4        6.73        6.50      0.86 o
  -6  -4   4       10.91       10.92      0.92 o
  -5  -4   4       37.66       32.42      1.34 o
  -4  -4   4        5.46        6.14      0.66 o
  -3  -4   4       14.41       13.96      0.80 o
  -2  -4   4        2.02        3.20      0.36 o
  -1  -4   4      135.34      138.89      1.77 o
   0  -4   4       86.95       81.30      2.06 o
   1  -4   4        0.90        3.03      0.97 o
   2  -4   4        3.98        4.65      0.66 o
   3  -4   4       51.83       52.78      1.59 o
   4  -4   4        6.76        6.69      0.93 o
   5  -4   4        5.25        5.17      0.95 o
   6  -4   4        6.06        6.73      1.36 o
  -8  -3   4        0.98        2.50      0.69 o
  -7  -3   4       23.61       22.97      1.29 o
  -6  -3   4        3.11        3.05      0.67 o
  -5  -3   4       10.08       10.93      0.88 o
  -4  -3   4       56.20       54.81      1.54 o
  -3  -3   4        0.32        0.60      0.42 o
  -2  -3   4        4.10        4.14      0.41 o
  -1  -3   4        3.79        5.32      0.45 o
   0  -3   4        0.48        1.37      0.26 o
   1  -3   4       11.42       10.73      0.86 o
   2  -3   4        1.06        0.86      0.38 o
   3  -3   4      150.62      144.67      2.49 o
   4  -3   4        4.77        5.63      1.01 o
   5  -3   4       27.05       26.39      1.57 o
   6  -3   4        4.17        4.29      0.88 o
   7  -3   4       42.24       41.66      2.44 o
  -8  -2   4        4.07        4.55      0.75 o
  -7  -2   4      136.67      143.33      3.02 o
  -6  -2   4        0.36        1.52      0.59 o
  -5  -2   4        1.57        1.10      0.52 o
  -4  -2   4        8.10       11.37      0.77 o
  -3  -2   4       59.89       66.87      1.60 o
  -2  -2   4        8.72        6.47      0.38 o
  -1  -2   4     1569.40     1687.05     10.25 o
   0  -2   4      182.21      195.17      1.82 o
   1  -2   4       10.99       12.08      0.63 o
   2  -2   4       20.38       21.04      0.85 o
   3  -2   4        8.64       10.57      0.70 o
   4  -2   4       43.86       43.40      1.37 o
   5  -2   4        2.13        1.24      0.52 o
   6  -2   4       44.17       42.31      1.96 o
   7  -2   4       12.45       17.42      1.40 o
  -8  -1   4        1.65        1.94      1.31 o
  -7  -1   4        8.95       10.84      0.90 o
  -6  -1   4       56.32       55.77      1.71 o
  -5  -1   4       92.48       88.32      1.99 o
  -4  -1   4       39.25       39.15      1.24 o
  -3  -1   4      225.75      212.75      2.76 o
  -2  -1   4     1379.45     1479.24     15.05 o
  -1  -1   4      514.28      545.08      3.91 o
   0  -1   4        3.87        3.95      0.31 o
   1  -1   4        5.07        5.85      0.46 o
   2  -1   4     1287.09     1427.60      8.91 o
   3  -1   4      506.60      542.96      4.24 o
   4  -1   4      196.85      194.41      2.34 o
   5  -1   4       14.01       12.58      0.88 o
   6  -1   4       59.17       57.43      1.73 o
   7  -1   4        0.75        2.69      1.07 o
  -8   0   4        3.46        4.26      0.91 o
  -7   0   4        0.34        0.00      0.69 o
  -6   0   4        5.23        5.93      0.68 o
  -5   0   4        1.90        1.57      0.56 o
  -4   0   4       23.11       21.93      0.93 o
  -3   0   4        4.06        3.04      0.34 o
  -2   0   4       14.48       11.84      0.46 o
  -1   0   4        6.49        5.29      0.34 o
   0   0   4      191.06      191.41      1.77 o
   1   0   4      171.30      178.73      1.75 o
   2   0   4       28.26       28.70      0.79 o
   3   0   4        2.58        2.56      0.42 o
   4   0   4        1.87        1.50      0.53 o
   5   0   4      190.75      172.06      6.94 o
   6   0   4       30.31       29.86      1.23 o
   7   0   4       83.90       82.82      2.67 o
  -8   1   4       20.12       19.39      1.52 o
  -7   1   4        0.33        0.23      0.74 o
  -6   1   4       14.56       14.18      1.27 o
  -5   1   4        8.90       10.98      0.76 o
  -4   1   4        1.66        2.70      0.35 o
  -3   1   4      181.57      181.87      2.47 o
  -2   1   4       87.75       88.15      1.64 o
  -1   1   4       88.78       76.77      1.60 o
   0   1   4        0.53        0.28      0.20 o
   1   1   4        0.11        0.00      0.19 o
   2   1   4       15.56       13.57      0.45 o
   3   1   4        3.25        3.10      0.42 o
   4   1   4       48.71       46.21      1.62 o
   5   1   4       55.37       46.53      1.16 o
   6   1   4       79.77       75.37      1.90 o
   7   1   4        0.50        0.40      0.51 o
   8   1   4       15.09       16.44      1.90 o
  -8   2   4        0.33        0.95      0.87 o
  -7   2   4        0.19        1.61      0.88 o
  -6   2   4       26.61       24.72      1.53 o
  -5   2   4        0.38        0.00      0.74 o
  -4   2   4       43.28       45.29      1.35 o
  -3   2   4      120.65      117.83      1.56 o
  -2   2   4        3.56        5.54      0.39 o
  -1   2   4      685.12      684.97      4.73 o
   0   2   4      935.06      970.48      6.20 o
   1   2   4      243.06      240.27      2.08 o
   2   2   4       32.67       31.67      0.88 o
   3   2   4        0.05        0.11      0.28 o
   4   2   4       25.25       26.45      0.76 o
   5   2   4        9.31       10.47      0.75 o
   6   2   4      193.23      191.70      3.10 o
   7   2   4       22.59       22.68      1.14 o
   8   2   4       16.49       13.95      1.28 o
  -7   3   4        0.56        2.23      0.78 o
  -6   3   4        1.55        2.32      0.80 o
  -5   3   4       45.86       46.20      2.00 o
  -4   3   4      106.79      112.25      2.16 o
  -3   3   4      182.41      202.87      2.84 o
  -2   3   4      510.04      568.38      3.92 o
  -1   3   4       56.53       60.94      0.99 o
   0   3   4      141.98      131.57      1.49 o
   1   3   4        3.87        7.32      0.36 o
   2   3   4       34.90       40.63      1.12 o
   3   3   4      651.97      691.46      6.05 o
   4   3   4       18.00       21.88      0.94 o
   5   3   4        3.49        3.68      0.58 o
   6   3   4        5.60        5.79      0.94 o
   7   3   4        1.77        1.62      0.72 o
   8   3   4        0.20        1.80      1.30 o
  -7   4   4        0.10        0.00      0.84 o
  -6   4   4       14.79       11.54      1.68 o
  -5   4   4       13.78       13.65      1.93 o
  -4   4   4       15.21       13.20      0.88 o
  -3   4   4      121.22      129.79      3.47 o
  -2   4   4      114.68      111.92      1.99 o
  -1   4   4        9.08        7.15      0.38 o
   0   4   4       74.08       77.60      1.16 o
   1   4   4      682.51      722.24      5.81 o
   2   4   4     1484.65     1541.36     11.40 o
   3   4   4      288.71      267.63      3.76 o
   4   4   4      144.91      150.35      2.45 o
   5   4   4        0.00        0.00      0.47 o
   6   4   4        3.17        3.25      0.70 o
   7   4   4        0.15        0.00      0.89 o
   8   4   4        0.17        0.75      1.61 o
  -6   5   4        0.00        0.00      1.32 o
  -5   5   4        0.10        0.00      0.65 o
  -4   5   4        0.00        0.33      0.53 o
  -3   5   4        5.99        5.09      0.64 o
  -2   5   4       18.73       19.26      0.93 o
  -1   5   4        8.19       10.96      0.76 o
   0   5   4      426.34      421.36      3.52 o
   1   5   4      143.97      161.99      2.00 o
   2   5   4      153.14      155.94      2.58 o
   3   5   4       63.64       61.74      1.50 o
   4   5   4       93.44      101.63      2.06 o
   5   5   4        3.60        3.83      0.62 o
   6   5   4       66.11       66.22      1.90 o
   7   5   4        7.86        9.03      1.87 o
   8   5   4        2.14        0.94      0.72 o
  -6   6   4       21.30       23.35      2.35 o
  -5   6   4        0.03        0.29      0.95 o
  -4   6   4        0.75        1.78      0.56 o
  -3   6   4        0.57        0.24      0.54 o
  -2   6   4       74.15       75.67      1.88 o
  -1   6   4        0.63        0.65      0.51 o
   0   6   4        6.11        5.24      0.58 o
   1   6   4       80.54       77.23      1.34 o
   2   6   4        0.48        0.66      0.42 o
   3   6   4        0.18        0.16      0.38 o
   4   6   4        5.31        5.57      0.66 o
   5   6   4        5.87        7.23      0.77 o
   6   6   4        0.59        2.43      0.91 o
   7   6   4        6.94        8.08      1.07 o
   8   6   4       24.96       23.32      1.70 o
  -5   7   4       32.93       37.95      1.69 o
  -4   7   4       24.30       26.46      1.37 o
  -3   7   4      109.48      102.79      2.45 o
  -2   7   4       57.93       56.15      1.84 o
  -1   7   4       16.80       15.62      0.95 o
   0   7   4       18.05       16.54      0.92 o
   1   7   4        5.03        5.37      0.75 o
   2   7   4       16.10       16.60      1.34 o
   3   7   4        8.94        7.91      1.00 o
   4   7   4        0.31        0.38      0.48 o
   5   7   4       16.38       14.78      0.98 o
   6   7   4        1.12        2.36      1.60 o
   7   7   4        4.93        5.10      1.00 o
  -4   8   4        3.95        3.18      0.72 o
  -3   8   4       14.35       14.20      1.08 o
  -2   8   4       12.00       14.07      1.02 o
  -1   8   4       13.62       13.71      1.08 o
   0   8   4       10.13       11.11      1.05 o
   1   8   4        7.41        8.52      0.94 o
   2   8   4       58.36       55.19      2.10 o
   3   8   4       44.41       40.03      1.45 o
   4   8   4       12.87       13.94      0.93 o
   5   8   4       33.20       35.29      2.11 o
   6   8   4        1.42        1.43      0.69 o
   7   8   4        4.38        3.92      1.57 o
  -3   9   4        4.96        4.71      0.80 o
  -2   9   4        0.24        0.51      0.63 o
  -1   9   4        6.33        7.07      0.82 o
   0   9   4       23.66       26.18      1.60 o
   1   9   4       29.60       28.04      1.80 o
   2   9   4       12.93       12.99      1.15 o
   3   9   4       13.20       10.37      1.09 o
   4   9   4        4.03        4.33      0.68 o
   5   9   4        7.13        9.42      1.06 o
   6   9   4       40.51       34.43      2.02 o
  -1  10   4        0.01        0.45      0.64 o
   0  10   4        1.08        1.61      0.66 o
   1  10   4        4.65        4.99      0.93 o
   2  10   4       28.22       22.91      1.57 o
   3  10   4        4.25        7.33      1.04 o
   4  10   4        2.52        4.07      1.39 o
   5  10   4        6.21        5.82      1.02 o
   2  11   4        3.05        4.81      1.29 o
  -3  -9   5        0.36        0.62      0.75 o
  -2  -9   5        0.06        0.66      0.72 o
  -1  -9   5       10.37       13.14      1.96 o
  -5  -8   5        0.44        0.00      1.24 o
  -4  -8   5        0.26        0.13      0.72 o
  -3  -8   5        3.61        4.48      0.87 o
  -2  -8   5        0.80        0.82      0.77 o
  -1  -8   5        0.08        0.88      2.15 o
   0  -8   5        7.94        8.34      1.04 o
   1  -8   5        4.82        6.52      1.16 o
   2  -8   5        9.12        7.59      1.10 o
  -6  -7   5        1.00        3.21      1.60 o
  -5  -7   5        0.69        0.48      1.21 o
  -4  -7   5       26.27       22.60      1.55 o
  -3  -7   5       17.26       15.00      1.25 o
  -2  -7   5        0.00        0.05      0.62 o
  -1  -7   5       10.23        8.57      0.81 o
   0  -7   5        8.39       10.19      1.63 o
   1  -7   5       11.73       12.07      2.14 o
   2  -7   5        0.00        0.00      0.64 o
   3  -7   5        5.87        5.96      1.00 o
  -7  -6   5       15.28       18.07      1.73 o
  -6  -6   5        4.93        5.81      0.81 o
  -5  -6   5       12.84        8.44      1.36 o
  -4  -6   5      115.32      100.73      3.04 o
  -3  -6   5       30.78       32.66      1.70 o
  -2  -6   5       64.66       57.80      2.18 o
  -1  -6   5        0.00        0.41      0.68 o
   0  -6   5      200.65      193.77      3.44 o
   1  -6   5        1.81        1.22      0.54 o
   2  -6   5        6.36        7.09      0.91 o
   3  -6   5        1.95        1.32      0.72 o
   4  -6   5        3.97        4.64      0.89 o
  -7  -5   5        2.87        2.81      0.73 o
  -6  -5   5       22.90       24.39      1.35 o
  -5  -5   5       72.34       71.63      2.13 o
  -4  -5   5        0.06        0.00      0.39 o
  -3  -5   5       73.68       65.10      2.26 o
  -2  -5   5        0.44        0.45      0.60 o
  -1  -5   5      149.11      148.66      2.59 o
   0  -5   5      114.87      118.60      2.37 o
   1  -5   5       27.27       23.44      1.15 o
   2  -5   5       38.48       33.29      1.34 o
   3  -5   5        1.67        2.49      0.72 o
   4  -5   5       15.10       15.89      3.58 o
   5  -5   5        6.22        5.22      0.93 o
  -8  -4   5       17.63       17.64      1.25 o
  -7  -4   5        0.46        1.80      0.66 o
  -6  -4   5        7.62        8.48      0.87 o
  -5  -4   5        1.20        0.06      0.50 o
  -4  -4   5        6.74        5.13      0.69 o
  -3  -4   5       14.88       15.23      0.89 o
  -2  -4   5       14.21       13.35      0.62 o
  -1  -4   5      325.24      313.48      9.27 o
   0  -4   5       79.48       84.71      1.88 o
   1  -4   5      134.43      145.03      2.59 o
   2  -4   5       17.08       15.38      0.81 o
   3  -4   5       33.80       29.65      1.28 o
   4  -4   5       63.53       61.91      2.37 o
   5  -4   5        0.66        0.00      1.21 o
   6  -4   5        0.03        2.31      0.81 o
  -8  -3   5        2.04        1.03      0.84 o
  -7  -3   5        2.59        3.85      0.76 o
  -6  -3   5      210.10      205.02      3.59 o
  -5  -3   5        0.84        0.88      0.57 o
  -4  -3   5        4.10        3.18      0.59 o
  -3  -3   5       21.28       19.15      0.94 o
  -2  -3   5        9.26        8.17      0.49 o
  -1  -3   5        0.26        2.36      0.43 o
   0  -3   5       70.24       76.01      1.65 o
   1  -3   5      592.33      609.47      5.91 o
   2  -3   5        0.07        0.00      0.41 o
   3  -3   5        5.50        8.46      1.00 o
   4  -3   5       10.73       10.55      0.88 o
   5  -3   5        0.16        0.47      0.50 o
   6  -3   5        0.93        0.36      0.69 o
  -8  -2   5       21.82       23.94      1.79 o
  -7  -2   5        3.30        3.89      0.72 o
  -6  -2   5        1.94        1.07      0.60 o
  -5  -2   5      438.86      448.21      7.07 o
  -4  -2   5      141.59      143.34      3.44 o
  -3  -2   5        1.31        1.34      0.45 o
  -2  -2   5      442.06      465.87      3.77 o
  -1  -2   5        2.32        3.22      0.34 o
   0  -2   5        5.25        8.31      0.46 o
   1  -2   5        2.10        2.00      0.43 o
   2  -2   5       54.39       54.24      1.42 o
   3  -2   5        6.37        6.36      0.64 o
   4  -2   5        1.98        1.23      0.53 o
   5  -2   5       32.63       30.36      1.51 o
   6  -2   5        3.39        4.55      1.23 o
   7  -2   5        6.78        8.22      1.53 o
  -8  -1   5        0.79        0.00      1.57 o
  -7  -1   5        3.55        2.26      0.85 o
  -6  -1   5      348.92      345.93      4.68 o
  -5  -1   5     1405.66     1472.89     12.09 o
  -4  -1   5      350.31      337.72      5.08 o
  -3  -1   5        5.53        8.36      0.66 o
  -2  -1   5       49.34       60.82      1.05 o
  -1  -1   5      400.95      453.47      3.71 o
   0  -1   5        9.16        6.84      0.36 o
   1  -1   5       52.18       61.65      1.83 o
   2  -1   5       97.28      103.44      1.83 o
   3  -1   5       13.26       17.38      0.86 o
   4  -1   5       34.07       35.94      1.26 o
   5  -1   5       52.72       56.20      1.65 o
   6  -1   5       11.27       10.58      0.86 o
   7  -1   5        2.38        2.69      1.03 o
  -8   0   5        7.33        8.74      1.20 o
  -7   0   5        1.43        1.43      0.76 o
  -6   0   5      105.00       98.34      4.64 o
  -5   0   5       43.14       37.44      1.37 o
  -4   0   5        0.88        2.10      0.45 o
  -3   0   5       12.68       11.12      0.51 o
  -2   0   5      849.40      917.34      6.22 o
  -1   0   5      327.13      351.10      6.83 o
   0   0   5      741.74      775.42      5.29 o
   1   0   5       38.13       32.34      0.69 o
   2   0   5      133.83      126.89      1.53 o
   3   0   5      235.36      251.66      2.91 o
   4   0   5       99.41       94.97      1.84 o
   5   0   5      252.86      245.86      4.42 o
   6   0   5       40.59       42.62      1.87 o
   7   0   5       20.68       20.83      1.43 o
   8   0   5       20.12       21.32      2.14 o
  -8   1   5       17.46       19.48      1.59 o
  -7   1   5       48.29       48.81      2.28 o
  -6   1   5        2.28        3.87      0.85 o
  -5   1   5       21.28       18.88      1.87 o
  -4   1   5       11.89       10.18      0.74 o
  -3   1   5        8.91        8.46      0.63 o
  -2   1   5        0.09        0.05      0.29 o
  -1   1   5       86.77       82.39      1.23 o
   0   1   5       96.35      100.23      1.31 o
   1   1   5      139.03      131.22      1.52 o
   2   1   5      827.38      848.74      5.78 o
   3   1   5       53.43       50.53      1.00 o
   4   1   5        5.03        4.28      0.45 o
   5   1   5        4.91        4.83      0.80 o
   6   1   5      257.36      251.94      4.70 o
   7   1   5       69.05       70.05      2.52 o
   8   1   5       10.20       10.55      1.68 o
  -7   2   5       25.79       29.10      1.83 o
  -6   2   5       16.19       14.29      1.26 o
  -5   2   5        2.40        2.51      0.86 o
  -4   2   5       75.24       73.30      1.67 o
  -3   2   5        5.40        4.06      0.41 o
  -2   2   5        7.74       12.63      0.65 o
  -1   2   5      490.16      503.91      4.53 o
   0   2   5      210.13      207.58      2.07 o
   1   2   5       23.34       27.47      0.66 o
   2   2   5        4.62        3.94      0.31 o
   3   2   5        0.57        0.59      0.29 o
   4   2   5        2.50        1.48      0.47 o
   5   2   5        2.68        1.78      0.51 o
   6   2   5      148.53      141.61      2.71 o
   7   2   5        2.89        3.18      0.64 o
   8   2   5        2.96        3.04      1.15 o
  -7   3   5        1.08        3.56      1.51 o
  -6   3   5       20.41       17.39      1.41 o
  -5   3   5       28.22       22.54      2.47 o
  -4   3   5       29.16       26.89      1.96 o
  -3   3   5       11.85       11.89      0.74 o
  -2   3   5       60.42       60.48      1.11 o
  -1   3   5      557.39      567.25      4.31 o
   0   3   5      111.75      107.21      1.67 o
   1   3   5       78.87       79.49      1.14 o
   2   3   5      190.25      194.13      2.57 o
   3   3   5      239.26      230.23      2.96 o
   4   3   5       15.96       17.10      0.87 o
   5   3   5       38.16       39.48      1.51 o
   6   3   5       13.87       13.37      0.94 o
   7   3   5        0.00        0.74      0.83 o
   8   3   5       10.93       11.31      1.22 o
  -7   4   5       13.65       10.86      1.23 o
  -6   4   5       16.92       17.39      1.48 o
  -5   4   5       44.91       42.19      2.02 o
  -4   4   5        6.45        6.02      0.71 o
  -3   4   5      162.16      166.41      2.72 o
  -2   4   5       21.85       20.46      0.92 o
  -1   4   5       18.70       17.01      0.60 o
   0   4   5     1250.50     1336.31      8.60 o
   1   4   5      318.30      284.94      2.61 o
   2   4   5      176.93      186.37      2.61 o
   3   4   5      484.55      469.57      4.83 o
   4   4   5        0.00        0.00      0.39 o
   5   4   5        0.01        0.00      0.44 o
   6   4   5        0.28        0.69      0.53 o
   7   4   5       55.30       53.27      2.25 o
   8   4   5        0.03        0.00      0.98 o
  -6   5   5        3.30        2.54      0.87 o
  -5   5   5        5.82        7.12      0.79 o
  -4   5   5       35.76       34.83      1.40 o
  -3   5   5        4.74        5.10      0.75 o
  -2   5   5       11.62       11.90      0.80 o
  -1   5   5       91.65       98.48      1.95 o
   0   5   5     1333.22     1382.40      9.02 o
   1   5   5        3.64        2.77      0.35 o
   2   5   5        4.29        6.70      0.60 o
   3   5   5       61.98       55.64      1.48 o
   4   5   5      322.56      308.80      3.97 o
   5   5   5       15.56       13.87      0.93 o
   6   5   5        0.70        1.06      0.54 o
   7   5   5       45.72       45.60      2.21 o
   8   5   5        4.99        7.46      1.53 o
  -6   6   5        5.39        7.95      1.17 o
  -5   6   5        1.43        1.61      0.63 o
  -4   6   5        0.47        0.86      0.54 o
  -3   6   5       51.72       54.53      1.94 o
  -2   6   5       31.46       30.81      1.27 o
  -1   6   5       30.52       28.77      1.14 o
   0   6   5       15.05       12.85      1.09 o
   1   6   5       64.53       60.89      1.48 o
   2   6   5       14.15       12.56      0.77 o
   3   6   5       34.38       38.40      1.32 o
   4   6   5       56.43       56.83      1.66 o
   5   6   5        1.41        0.99      0.71 o
   6   6   5        1.48        0.78      0.53 o
   7   6   5       17.92       15.53      1.40 o
   8   6   5       22.60       25.29      1.71 o
  -5   7   5        0.05        0.00      0.56 o
  -4   7   5        8.79        9.71      0.99 o
  -3   7   5        1.67        1.77      0.64 o
  -2   7   5        0.00        0.00      0.42 o
  -1   7   5       77.06       79.01      1.99 o
   0   7   5        2.84        2.90      0.56 o
   1   7   5       24.89       24.80      1.41 o
   2   7   5       68.65       70.94      2.28 o
   3   7   5       39.32       35.80      1.32 o
   4   7   5       23.95       28.66      1.82 o
   5   7   5        0.39        0.07      0.48 o
   6   7   5       20.42       20.50      1.49 o
   7   7   5       27.64       30.31      1.89 o
  -4   8   5       32.01       36.35      2.04 o
  -3   8   5       13.99       15.15      1.12 o
  -2   8   5       53.78       52.97      1.57 o
  -1   8   5       38.41       36.58      1.68 o
   0   8   5        9.22       11.54      1.09 o
   1   8   5        2.49        2.64      0.70 o
   2   8   5       24.89       25.12      1.92 o
   3   8   5        9.36        9.90      0.82 o
   4   8   5       10.75       11.91      0.91 o
   5   8   5        0.00        0.00      0.48 o
   6   8   5        1.98        0.52      0.67 o
   7   8   5        3.31        4.81      0.98 o
  -3   9   5        1.34        0.86      0.75 o
  -2   9   5       16.03       14.36      1.11 o
  -1   9   5       83.20       78.25      3.79 o
   0   9   5       42.84       49.71      2.57 o
   1   9   5       11.78       15.09      1.31 o
   2   9   5        4.36        3.56      1.03 o
   3   9   5       14.08       14.73      1.29 o
   4   9   5        0.01        0.00      0.52 o
   5   9   5       20.37       19.03      1.19 o
   6   9   5        3.95        4.48      0.95 o
  -1  10   5       20.40       20.05      1.56 o
   0  10   5        2.47        4.62      1.63 o
   1  10   5        1.63        2.03      0.74 o
   2  10   5       25.08       25.49      1.70 o
   3  10   5        0.52        0.81      1.26 o
   4  10   5       11.88       11.39      1.75 o
   5  10   5        0.16        0.00      0.65 o
  -4  -8   6        1.20        0.65      0.71 o
  -3  -8   6        0.23        0.04      0.75 o
  -2  -8   6        0.01        0.75      1.28 o
  -1  -8   6       13.33       16.29      1.87 o
   0  -8   6        6.81        7.61      1.25 o
   1  -8   6        6.17        7.35      1.08 o
  -5  -7   6        6.12       10.32      1.49 o
  -4  -7   6        3.69        3.49      0.84 o
  -3  -7   6        0.03        0.39      0.69 o
  -2  -7   6        9.24       10.24      1.18 o
  -1  -7   6        3.85        3.01      0.86 o
   0  -7   6        6.30        6.92      0.76 o
   1  -7   6        0.02        0.39      0.49 o
   2  -7   6        4.76        5.67      0.91 o
   3  -7   6        5.66        9.81      1.19 o
  -6  -6   6        4.44        7.12      2.72 o
  -5  -6   6       33.03       32.61      1.87 o
  -4  -6   6        5.93        9.20      1.10 o
  -3  -6   6        1.42        2.16      0.77 o
  -2  -6   6        2.82        4.11      1.05 o
  -1  -6   6       45.12       46.15      1.58 o
   0  -6   6       15.34       15.95      1.03 o
   1  -6   6        5.77        5.20      0.71 o
   2  -6   6       40.07       46.17      2.15 o
   3  -6   6        9.14        8.11      1.09 o
   4  -6   6        0.00        0.32      1.12 o
  -7  -5   6        1.46        0.74      0.82 o
  -6  -5   6        6.88        3.55      0.79 o
  -5  -5   6        3.22        3.03      0.69 o
  -4  -5   6        7.34        9.79      1.09 o
  -3  -5   6       24.99       18.19      1.34 o
  -2  -5   6        2.31        1.55      0.72 o
  -1  -5   6      105.29      104.90      2.27 o
   0  -5   6      578.94      577.31      6.28 o
   1  -5   6      109.30      101.32      2.37 o
   2  -5   6        0.01        0.03      0.50 o
   3  -5   6        4.03        4.36      0.70 o
   4  -5   6        0.02        1.27      0.74 o
   5  -5   6        2.90        0.00      1.87 o
  -7  -4   6        3.04        4.24      1.88 o
  -6  -4   6       10.34       11.18      0.99 o
  -5  -4   6        4.97        5.55      1.21 o
  -4  -4   6        4.70        3.76      0.85 o
  -3  -4   6       45.26       39.73      1.80 o
  -2  -4   6      102.80       98.43      2.73 o
  -1  -4   6      378.18      350.30     21.80 o
   0  -4   6      731.44      764.07      7.33 o
   1  -4   6      114.87      119.16      2.45 o
   2  -4   6        2.40        2.07      0.57 o
   3  -4   6       27.52       22.44      2.55 o
   4  -4   6      211.29      193.58      3.51 o
   5  -4   6        0.89        0.00      1.05 o
  -7  -3   6        9.70        8.78      0.96 o
  -6  -3   6       54.84       56.87      1.93 o
  -5  -3   6        2.02        2.60      0.70 o
  -4  -3   6        9.15        7.85      0.81 o
  -3  -3   6       21.49       21.90      1.05 o
  -2  -3   6        0.47        0.33      0.43 o
  -1  -3   6       18.22       17.67      1.19 o
   0  -3   6       87.17       91.10      1.94 o
   1  -3   6      160.07      169.30      2.79 o
   2  -3   6       10.75        9.18      0.77 o
   3  -3   6      126.96      113.46      2.41 o
   4  -3   6       26.59       26.14      1.24 o
   5  -3   6        0.49        1.34      0.56 o
   6  -3   6        8.91        8.15      1.09 o
  -8  -2   6        9.66       10.60      1.30 o
  -7  -2   6        0.20        0.58      0.61 o
  -6  -2   6        9.66       10.66      0.97 o
  -5  -2   6       16.70       16.32      1.08 o
  -4  -2   6       26.47       26.37      1.22 o
  -3  -2   6       21.97       23.84      1.07 o
  -2  -2   6        1.52        2.72      0.38 o
  -1  -2   6        3.11        2.04      0.40 o
   0  -2   6       17.96       17.45      0.83 o
   1  -2   6       39.73       29.48      1.10 o
   2  -2   6        6.04        8.14      0.73 o
   3  -2   6       56.66       56.29      1.63 o
   4  -2   6       10.02        8.62      0.78 o
   5  -2   6       11.64       11.33      0.88 o
   6  -2   6        8.71       10.67      0.90 o
   7  -2   6        0.22        0.00      0.98 o
  -8  -1   6       31.13       37.30      2.19 o
  -7  -1   6        2.24        3.24      0.91 o
  -6  -1   6        1.90        2.97      0.68 o
  -5  -1   6        4.92        4.85      0.77 o
  -4  -1   6      167.75      160.08      2.78 o
  -3  -1   6        0.12        0.44      0.81 o
  -2  -1   6      254.94      267.87      2.67 o
  -1  -1   6      127.10      123.76      1.93 o
   0  -1   6      103.16      108.28      1.44 o
   1  -1   6       46.53       50.79      1.34 o
   2  -1   6       11.97       11.92      0.75 o
   3  -1   6       57.36       53.28      1.50 o
   4  -1   6        3.15        4.05      0.64 o
   5  -1   6        2.20        2.15      0.55 o
   6  -1   6        2.35        2.41      0.70 o
   7  -1   6        7.90       10.73      1.14 o
  -8   0   6        1.63        2.21      0.86 o
  -7   0   6       11.81       10.49      1.24 o
  -6   0   6       26.19       25.60      1.66 o
  -5   0   6      176.90      177.81      3.26 o
  -4   0   6       12.14       11.38      0.88 o
  -3   0   6      220.81      214.93      3.00 o
  -2   0   6       75.77       68.50      1.22 o
  -1   0   6      386.53      429.10      6.41 o
   0   0   6       83.61       81.02      1.32 o
   1   0   6       14.86       14.70      0.64 o
   2   0   6        6.27        7.24      0.41 o
   3   0   6        0.08        0.43      0.32 o
   4   0   6       12.51       14.71      1.12 o
   5   0   6       29.13       26.43      1.52 o
   6   0   6       30.25       33.88      2.04 o
   7   0   6       42.48       47.40      2.17 o
  -7   1   6        0.60        1.08      1.22 o
  -6   1   6       35.12       33.90      1.85 o
  -5   1   6        7.03        5.13      1.16 o
  -4   1   6       16.46       16.54      1.27 o
  -3   1   6       49.68       49.27      2.29 o
  -2   1   6       91.49      102.38      1.53 o
  -1   1   6      586.58      589.66      4.70 o
   0   1   6       14.15       15.70      0.75 o
   1   1   6      163.41      167.59      2.36 o
   2   1   6      785.06      826.66      5.82 o
   3   1   6      133.67      143.93      2.34 o
   4   1   6       91.08       89.95      1.86 o
   5   1   6      208.87      208.38      4.21 o
   6   1   6       66.65       65.30      2.40 o
   7   1   6       13.41       15.16      1.30 o
   8   1   6        8.66        9.16      1.78 o
  -7   2   6       44.09       45.03      2.27 o
  -6   2   6       11.10       11.87      1.25 o
  -5   2   6        9.14        8.21      1.03 o
  -4   2   6        1.26        0.95      0.75 o
  -3   2   6       20.92       23.18      0.80 o
  -2   2   6        2.15        1.40      0.43 o
  -1   2   6        0.73        0.78      0.43 o
   0   2   6      100.69      112.15      2.21 o
   1   2   6       38.64       47.78      0.95 o
   2   2   6       20.75       21.01      0.63 o
   3   2   6        2.07        1.87      0.44 o
   4   2   6       55.92       56.93      1.98 o
   5   2   6      125.33      120.23      2.37 o
   6   2   6       56.14       56.30      2.22 o
   7   2   6       10.15       13.28      1.22 o
   8   2   6       41.97       52.65      3.41 o
  -7   3   6        5.66        7.48      1.07 o
  -6   3   6        2.26        2.44      1.17 o
  -5   3   6        9.60        7.62      1.03 o
  -4   3   6        6.49        5.02      0.62 o
  -3   3   6       38.97       39.88      1.30 o
  -2   3   6        2.85        3.33      0.44 o
  -1   3   6       15.32       11.80      0.83 o
   0   3   6        8.48       10.95      0.52 o
   1   3   6        3.91        2.66      0.32 o
   2   3   6        7.69        7.08      0.58 o
   3   3   6       19.92       18.76      0.87 o
   4   3   6        3.42        3.04      0.45 o
   5   3   6       25.32       24.80      1.15 o
   6   3   6       25.95       27.09      1.26 o
   7   3   6        2.07        1.64      0.59 o
   8   3   6        5.08        6.40      1.37 o
  -6   4   6        7.90        5.88      0.99 o
  -5   4   6       16.61       17.09      1.40 o
  -4   4   6       11.01        9.31      0.82 o
  -3   4   6       15.03       15.49      1.34 o
  -2   4   6       15.82       12.83      0.79 o
  -1   4   6      118.42      118.80      1.68 o
   0   4   6        3.16        2.70      0.37 o
   1   4   6       65.67       67.71      1.28 o
   2   4   6       14.73       12.48      0.72 o
   3   4   6       61.56       56.98      1.51 o
   4   4   6        6.93        6.76      0.78 o
   5   4   6       10.22       10.87      0.85 o
   6   4   6       34.38       36.48      1.55 o
   7   4   6        5.08        6.78      0.81 o
   8   4   6       14.79       15.52      1.39 o
  -6   5   6        5.72        6.36      1.04 o
  -5   5   6        8.16       11.15      1.19 o
  -4   5   6        5.89        7.11      1.27 o
  -3   5   6        0.89        0.30      0.60 o
  -2   5   6        4.88        5.98      0.69 o
  -1   5   6      105.76      105.42      2.07 o
   0   5   6       82.73       78.90      1.38 o
   1   5   6        0.05        0.00      0.25 o
   2   5   6       26.71       28.62      1.08 o
   3   5   6        1.22        1.26      0.50 o
   4   5   6       87.67       86.35      2.03 o
   5   5   6      151.03      156.01      2.93 o
   6   5   6        0.14        0.00      0.50 o
   7   5   6        0.17        0.46      0.54 o
   8   5   6        2.95        2.33      1.42 o
  -5   6   6       11.76       12.97      1.31 o
  -4   6   6        0.69        1.48      0.57 o
  -3   6   6        1.05        1.05      0.54 o
  -2   6   6      113.54      118.78      2.47 o
  -1   6   6       29.33       28.78      1.18 o
   0   6   6        1.25        1.91      0.51 o
   1   6   6      187.34      176.91      2.72 o
   2   6   6       18.26       18.58      0.95 o
   3   6   6      102.86       98.42      2.15 o
   4   6   6      212.69      198.01      3.27 o
   5   6   6       24.79       21.04      1.12 o
   6   6   6        0.19        0.00      0.51 o
   7   6   6        0.05        0.35      0.73 o
  -5   7   6        0.04        0.27      0.59 o
  -4   7   6        0.05        0.64      0.56 o
  -3   7   6       24.52       23.18      1.25 o
  -2   7   6        1.55        1.37      0.74 o
  -1   7   6       14.15       16.32      1.02 o
   0   7   6      181.86      170.65      5.33 o
   1   7   6        0.26        0.42      0.55 o
   2   7   6       55.63       56.06      2.13 o
   3   7   6       23.26       26.00      1.20 o
   4   7   6       28.95       27.67      1.27 o
   5   7   6        0.95        2.56      0.61 o
   6   7   6        8.84        8.23      0.88 o
   7   7   6        3.18        5.93      1.43 o
  -4   8   6        2.76        3.77      0.73 o
  -3   8   6       12.08       13.16      1.07 o
  -2   8   6       51.71       53.11      1.85 o
  -1   8   6       26.92       27.64      1.65 o
   0   8   6       11.15       12.63      1.91 o
   1   8   6        8.85        7.03      0.94 o
   2   8   6        1.23        1.06      0.68 o
   3   8   6        0.06        0.46      0.46 o
   4   8   6        1.31        1.99      1.00 o
   5   8   6        4.96        4.63      0.73 o
   6   8   6        2.63        2.87      1.17 o
  -3   9   6        1.34        1.72      0.71 o
  -2   9   6        9.01        6.19      1.00 o
  -1   9   6        9.05        8.49      1.07 o
   0   9   6       37.29       35.30      1.88 o
   1   9   6        0.94        1.08      0.67 o
   2   9   6        3.53        5.09      0.89 o
   3   9   6        0.05        0.00      0.56 o
   4   9   6        9.40        8.39      0.84 o
   5   9   6        0.00        0.00      0.51 o
   6   9   6        0.03        1.57      0.75 o
  -1  10   6        5.77        6.16      1.07 o
   0  10   6        3.35        5.60      1.99 o
   1  10   6        0.44        0.77      0.71 o
   2  10   6        0.54        0.14      0.75 o
   3  10   6        8.30        6.09      1.43 o
   4  10   6        0.47        0.00      0.74 o
  -4  -7   7        2.47        2.72      1.27 o
  -3  -7   7        2.62        1.46      0.77 o
  -2  -7   7        2.61        2.64      0.87 o
  -1  -7   7        7.36        7.85      1.12 o
   0  -7   7       11.52       11.49      1.32 o
   1  -7   7        4.76        6.91      1.03 o
   2  -7   7        0.12        0.00      0.65 o
  -5  -6   7        0.00        0.10      0.74 o
  -4  -6   7        0.69        0.86      0.72 o
  -3  -6   7       30.22       32.63      1.85 o
  -2  -6   7        1.15        0.00      0.70 o
  -1  -6   7        1.26        0.47      0.69 o
   0  -6   7       25.15       22.85      1.26 o
   1  -6   7        1.95        1.58      0.62 o
   2  -6   7        0.57        0.34      0.96 o
   3  -6   7        2.75        2.22      0.74 o
  -6  -5   7        8.62       12.95      1.36 o
  -5  -5   7        0.06        0.12      0.75 o
  -4  -5   7        0.43        0.96      1.48 o
  -3  -5   7       93.27       73.61      3.36 o
  -2  -5   7       47.57       47.20      2.07 o
  -1  -5   7       47.32       40.60      1.95 o
   0  -5   7        0.52        0.10      0.52 o
   1  -5   7       11.76       11.74      0.93 o
   2  -5   7        1.60        2.60      0.65 o
   3  -5   7        0.00        0.20      0.54 o
   4  -5   7       14.84       13.81      1.34 o
  -7  -4   7       28.50       37.16      1.78 o
  -6  -4   7        0.07        1.46      0.67 o
  -5  -4   7       13.92       13.79      1.08 o
  -4  -4   7      219.66      174.90      4.12 o
  -3  -4   7       69.42       46.68      3.00 o
  -2  -4   7        0.49        2.14      0.75 o
  -1  -4   7        9.45        8.29      0.73 o
   0  -4   7       62.63       63.27      1.81 o
   1  -4   7       23.09       20.33      1.12 o
   2  -4   7       73.62       70.06      2.02 o
   3  -4   7        1.15        1.44      0.56 o
   4  -4   7        0.86        1.80      0.58 o
   5  -4   7        5.62        4.52      1.12 o
  -7  -3   7        2.41        1.68      0.74 o
  -6  -3   7        1.17        0.46      0.64 o
  -5  -3   7        8.55        7.89      0.91 o
  -4  -3   7       52.81       43.70      1.58 o
  -3  -3   7        7.86       10.41      1.07 o
  -2  -3   7       27.24       25.39      1.47 o
  -1  -3   7       13.80       17.40      1.26 o
   0  -3   7      240.43      248.76      6.35 o
   1  -3   7       17.31       16.88      1.02 o
   2  -3   7       64.02       63.18      1.84 o
   3  -3   7        8.44        7.93      0.80 o
   4  -3   7        0.37        2.07      0.90 o
   5  -3   7       15.24       14.71      1.23 o
   6  -3   7        4.47        5.40      1.47 o
  -7  -2   7        1.31        1.97      0.70 o
  -6  -2   7        0.19        1.78      0.77 o
  -5  -2   7        0.26        0.00      0.53 o
  -4  -2   7       10.12       12.63      1.08 o
  -3  -2   7       11.52       11.77      0.89 o
  -2  -2   7       33.92       33.63      1.28 o
  -1  -2   7       11.62       11.03      0.99 o
   0  -2   7        6.11        5.57      0.63 o
   1  -2   7       23.06       19.33      0.99 o
   2  -2   7        7.71        7.01      0.75 o
   3  -2   7        5.65        6.16      0.73 o
   4  -2   7       40.13       36.39      1.44 o
   5  -2   7        0.04        0.00      0.71 o
   6  -2   7        2.88        3.84      1.38 o
  -7  -1   7        8.82       10.01      1.27 o
  -6  -1   7       11.91       11.84      1.28 o
  -5  -1   7       76.88       76.54      2.10 o
  -4  -1   7       31.19       31.74      1.34 o
  -3  -1   7      126.18      120.10      2.33 o
  -2  -1   7      155.19      152.22      2.02 o
  -1  -1   7        0.53        0.24      0.25 o
   0  -1   7       43.37       50.10      1.39 o
   1  -1   7        0.05        0.00      0.41 o
   2  -1   7       19.84       21.76      1.93 o
   3  -1   7        7.92        8.43      0.74 o
   4  -1   7        1.75        2.31      0.54 o
   5  -1   7       16.55       18.36      1.32 o
   6  -1   7        3.13        3.47      0.99 o
   7  -1   7       13.21       19.04      1.47 o
  -7   0   7       75.06       83.89      3.13 o
  -6   0   7      130.63      129.12      7.02 o
  -5   0   7        4.65        4.64      1.31 o
  -4   0   7      459.64      462.72      5.28 o
  -3   0   7        9.61       10.34      0.83 o
  -2   0   7        3.94        4.45      0.49 o
  -1   0   7        2.10        1.20      0.34 o
   0   0   7      171.23      176.93      2.09 o
   1   0   7       45.65       44.92      1.30 o
   2   0   7        8.70        9.06      0.70 o
   3   0   7       32.19       27.75      1.11 o
   4   0   7       21.52       19.73      1.85 o
   5   0   7       78.40       81.39      2.70 o
   6   0   7        5.59        5.40      1.96 o
   7   0   7        2.69        4.26      0.92 o
  -7   1   7        7.00        7.24      1.06 o
  -6   1   7        2.15        0.83      0.75 o
  -5   1   7      761.47      761.22     11.74 o
  -4   1   7      281.83      276.80      4.87 o
  -3   1   7      438.63      431.32      4.80 o
  -2   1   7       23.17       24.85      0.84 o
  -1   1   7       19.05       22.81      0.78 o
   0   1   7        7.53       10.25      0.55 o
   1   1   7       25.97       27.46      0.79 o
   2   1   7       84.14       81.05      1.35 o
   3   1   7       46.44       49.40      1.37 o
   4   1   7       80.81       78.27      2.54 o
   5   1   7        2.74        2.87      0.78 o
   6   1   7       16.47       16.25      1.34 o
   7   1   7        3.09        2.34      0.75 o
  -7   2   7        0.00        1.52      0.80 o
  -6   2   7       18.36       14.11      1.40 o
  -5   2   7       20.58       15.92      2.23 o
  -4   2   7       82.09       75.64      2.50 o
  -3   2   7        5.38        4.89      0.54 o
  -2   2   7       74.25       63.36      6.05 o
  -1   2   7       48.73       46.85      1.08 o
   0   2   7      327.39      332.58      5.01 o
   1   2   7       32.77       29.82      0.83 o
   2   2   7       40.97       43.98      0.99 o
   3   2   7       79.48       79.99      1.73 o
   4   2   7        0.77        0.36      0.48 o
   5   2   7      149.01      145.50      3.53 o
   6   2   7       40.31       41.17      2.37 o
   7   2   7        0.70        2.13      0.75 o
  -7   3   7        0.52        1.60      0.86 o
  -6   3   7       17.47       18.88      2.69 o
  -5   3   7       10.08       10.53      1.76 o
  -4   3   7       10.10       10.44      1.09 o
  -3   3   7        4.38        3.62      0.93 o
  -2   3   7        2.68        2.66      0.46 o
  -1   3   7        0.54        0.34      0.32 o
   0   3   7        6.43        6.71      0.48 o
   1   3   7       51.61       57.21      1.52 o
   2   3   7       40.65       44.11      1.36 o
   3   3   7       56.65       55.21      1.68 o
   4   3   7        1.88        2.41      0.52 o
   5   3   7      102.92      101.79      2.29 o
   6   3   7       83.57       89.36      2.88 o
   7   3   7        7.97        7.83      1.05 o
  -6   4   7        0.10        0.59      0.79 o
  -5   4   7        0.19        1.07      0.81 o
  -4   4   7       24.37       28.10      2.08 o
  -3   4   7        0.43        0.58      0.53 o
  -2   4   7        1.90        2.27      0.82 o
  -1   4   7       72.11       64.96      1.35 o
   0   4   7        6.90        7.09      0.59 o
   1   4   7       41.93       41.06      1.25 o
   2   4   7      142.11      145.35      2.48 o
   3   4   7        2.34        3.13      0.54 o
   4   4   7        0.00        0.13      0.46 o
   5   4   7       83.36       88.91      2.17 o
   6   4   7       45.37       46.88      2.93 o
   7   4   7        0.02        0.00      0.55 o
  -6   5   7        1.47        1.97      0.82 o
  -5   5   7        6.37        5.37      0.97 o
  -4   5   7       45.90       43.23      1.61 o
  -3   5   7        9.75        8.66      1.03 o
  -2   5   7        0.03        0.00      0.51 o
  -1   5   7       10.76       10.90      1.02 o
   0   5   7       32.27       30.27      0.91 o
   1   5   7       29.54       25.81      1.48 o
   2   5   7       29.34       28.02      2.11 o
   3   5   7        1.34        0.98      0.77 o
   4   5   7      249.29      231.06      3.55 o
   5   5   7        4.38        3.61      0.68 o
   6   5   7        9.67       11.49      0.96 o
   7   5   7        0.47        2.35      0.66 o
  -5   6   7        7.79        5.95      1.56 o
  -4   6   7       16.54       17.94      1.34 o
  -3   6   7        0.76        1.65      0.58 o
  -2   6   7       46.81       44.18      1.55 o
  -1   6   7        0.19        0.82      0.53 o
   0   6   7        0.42        1.69      0.65 o
   1   6   7      543.79      523.62      8.91 o
   2   6   7       36.70       34.11      1.30 o
   3   6   7      173.59      171.86      2.99 o
   4   6   7        0.30        0.00      0.42 o
   5   6   7       17.91       17.32      1.07 o
   6   6   7        1.85        2.99      0.74 o
   7   6   7        1.25        0.95      0.76 o
  -4   7   7        0.24        0.00      0.56 o
  -3   7   7       40.45       41.73      1.67 o
  -2   7   7        9.00        9.25      0.87 o
  -1   7   7       26.86       25.10      1.50 o
   0   7   7      410.42      401.56      7.08 o
   1   7   7       62.60       57.39      2.26 o
   2   7   7        0.62        0.58      0.45 o
   3   7   7        7.58        6.43      0.94 o
   4   7   7       14.44       14.26      0.99 o
   5   7   7       14.95       11.82      1.33 o
   6   7   7       21.05       19.54      1.24 o
   7   7   7        1.10        2.12      0.82 o
  -3   8   7        0.72        2.18      0.89 o
  -2   8   7       15.97       14.57      1.73 o
  -1   8   7        2.10        1.65      0.72 o
   0   8   7        0.19        0.98      0.98 o
   1   8   7        7.31        7.10      1.10 o
   2   8   7        1.83        1.73      0.67 o
   3   8   7        0.95        1.79      0.71 o
   4   8   7        8.51       10.19      1.32 o
   5   8   7        2.36        1.57      0.60 o
   6   8   7        7.87        8.18      0.89 o
  -2   9   7        0.92        1.88      0.73 o
  -1   9   7       13.29       13.18      1.26 o
   0   9   7        5.18        5.55      0.95 o
   1   9   7        9.45       10.96      1.20 o
   2   9   7        0.07        0.00      0.62 o
   3   9   7       15.20       16.55      1.60 o
   4   9   7       19.76       19.02      1.50 o
   5   9   7        1.00        1.87      0.61 o
   0  10   7        0.03        0.00      0.77 o
   1  10   7       17.26       16.25      1.48 o
   2  10   7        0.41        0.00      1.64 o
   3  10   7        6.43        6.10      1.09 o
   4  10   7        8.74       10.19      1.20 o
  -3  -7   8        0.01        0.71      0.77 o
  -2  -7   8       12.81       14.76      1.51 o
  -1  -7   8        0.96        1.90      0.90 o
   0  -7   8        0.79        1.21      1.07 o
  -5  -6   8        1.05        0.00      0.77 o
  -4  -6   8        8.04        9.49      1.17 o
  -3  -6   8        0.05        1.15      0.99 o
  -2  -6   8        0.01        0.00      1.07 o
  -1  -6   8        4.03        4.71      1.19 o
   0  -6   8       12.66       14.21      1.06 o
   1  -6   8       15.45       16.94      1.17 o
   2  -6   8        2.52        4.51      1.51 o
  -5  -5   8        1.57        0.11      0.85 o
  -4  -5   8       13.64       15.01      2.42 o
  -3  -5   8        0.47        0.51      1.70 o
  -2  -5   8       14.96       10.89      1.21 o
  -1  -5   8       28.29       26.51      2.45 o
   0  -5   8        4.39        4.90      0.80 o
   1  -5   8        0.52        1.31      0.61 o
   2  -5   8        0.00        0.00      0.50 o
   3  -5   8        0.01        2.06      0.65 o
  -6  -4   8        0.85        0.00      0.73 o
  -5  -4   8        2.96        2.39      1.41 o
  -4  -4   8        0.44        1.47      0.74 o
  -3  -4   8       13.08       13.74      1.22 o
  -2  -4   8       11.98        9.94      1.78 o
  -1  -4   8       36.51       36.40      1.87 o
   0  -4   8      110.00      104.32      2.43 o
   1  -4   8        4.52        4.90      0.81 o
   2  -4   8        0.40        0.00      0.50 o
   3  -4   8        0.87        1.98      0.62 o
   4  -4   8       13.61       14.02      1.23 o
  -6  -3   8        0.47        0.67      0.63 o
  -5  -3   8        5.23        5.19      0.98 o
  -4  -3   8        7.72        8.30      2.46 o
  -3  -3   8       68.38       57.31      2.30 o
  -2  -3   8        0.27        1.09      0.66 o
  -1  -3   8       26.05       22.38      1.45 o
   0  -3   8       13.04       11.51      0.88 o
   1  -3   8      646.59      670.28      7.10 o
   2  -3   8       41.20       40.09      1.56 o
   3  -3   8       14.51       14.94      1.03 o
   4  -3   8        0.23        0.00      0.77 o
   5  -3   8        0.18        0.60      0.57 o
  -7  -2   8        1.57        3.75      0.76 o
  -6  -2   8        9.40       10.57      0.99 o
  -5  -2   8        2.61        2.97      0.70 o
  -4  -2   8        1.36        0.53      0.59 o
  -3  -2   8       18.74       18.27      1.36 o
  -2  -2   8        2.86        2.39      0.76 o
  -1  -2   8        7.86        7.83      1.16 o
   0  -2   8     1194.27     1240.87     10.53 o
   1  -2   8      333.34      331.25      4.37 o
   2  -2   8       13.45       15.03      1.20 o
   3  -2   8       15.20       14.47      1.02 o
   4  -2   8       55.45       48.74      1.72 o
   5  -2   8       12.16       11.62      1.18 o
   6  -2   8        3.28        2.79      0.78 o
  -7  -1   8        0.75        0.95      0.84 o
  -6  -1   8       18.96       19.22      1.23 o
  -5  -1   8        6.57        6.19      0.82 o
  -4  -1   8       63.52       61.57      2.27 o
  -3  -1   8       49.39       52.93      1.64 o
  -2  -1   8       44.97       42.81      1.39 o
  -1  -1   8       43.97       41.49      1.78 o
   0  -1   8        1.71        0.91      0.51 o
   1  -1   8       10.64       12.05      0.85 o
   2  -1   8        6.60        6.48      0.94 o
   3  -1   8       16.30       12.60      0.93 o
   4  -1   8       87.05       82.70      2.12 o
   5  -1   8        5.80        6.85      1.68 o
   6  -1   8       24.81       27.68      3.33 o
  -7   0   8        0.47        0.25      0.77 o
  -6   0   8        1.17        1.89      0.78 o
  -5   0   8       14.51       13.82      1.04 o
  -4   0   8        4.02        4.12      0.78 o
  -3   0   8       38.05       35.79      1.34 o
  -2   0   8      291.80      283.75      3.08 o
  -1   0   8      214.82      203.73      2.47 o
   0   0   8       13.86       13.40      0.82 o
   1   0   8       10.53        8.67      0.84 o
   2   0   8        7.15        5.99      0.66 o
   3   0   8       26.63       29.54      1.21 o
   4   0   8        1.50        2.44      0.69 o
   5   0   8        3.41        2.97      0.79 o
   6   0   8       11.40       10.30      1.13 o
  -7   1   8       26.08       32.49      2.03 o
  -6   1   8        1.26        1.20      0.90 o
  -5   1   8      187.03      187.87      4.33 o
  -4   1   8       95.81       92.27      2.21 o
  -3   1   8      344.15      335.07      4.25 o
  -2   1   8       59.43       65.61      1.51 o
  -1   1   8       10.70       10.99      0.64 o
   0   1   8       59.77       61.25      1.28 o
   1   1   8      157.89      160.92      2.61 o
   2   1   8       15.08       14.98      0.86 o
   3   1   8        0.02        0.21      1.03 o
   4   1   8        0.42        0.54      0.62 o
   5   1   8        0.17        0.76      0.68 o
   6   1   8        0.28        0.19      0.66 o
   7   1   8        0.00        1.38      0.69 o
  -6   2   8      103.63      107.97      3.52 o
  -5   2   8        0.30        0.00      0.77 o
  -4   2   8       68.21       67.38      2.42 o
  -3   2   8       38.71       42.86      1.87 o
  -2   2   8      292.71      285.69      3.66 o
  -1   2   8       13.11       11.78      0.67 o
   0   2   8       63.55       67.12      1.36 o
   1   2   8      114.72      108.67      1.71 o
   2   2   8       34.38       41.37      1.28 o
   3   2   8        1.42        1.45      0.77 o
   4   2   8        3.03        2.54      0.72 o
   5   2   8       16.03       16.56      1.33 o
   6   2   8       14.40       14.54      1.29 o
   7   2   8        0.71        2.44      0.81 o
  -6   3   8        0.12        0.00      0.79 o
  -5   3   8       26.64       24.38      2.01 o
  -4   3   8        2.04        2.37      0.81 o
  -3   3   8       12.50       11.74      1.15 o
  -2   3   8       14.94       16.61      0.79 o
  -1   3   8      102.74       97.99      3.65 o
   0   3   8        0.33        0.00      0.35 o
   1   3   8       47.77       45.30      1.36 o
   2   3   8       77.21       79.85      2.45 o
   3   3   8       28.43       29.73      1.17 o
   4   3   8       56.51       60.81      1.70 o
   5   3   8        1.12        0.56      0.71 o
   6   3   8      124.86      117.62      3.48 o
   7   3   8       13.61       13.27      2.26 o
  -6   4   8        0.83        2.35      0.91 o
  -5   4   8       18.09       16.02      1.42 o
  -4   4   8        1.23        1.28      0.77 o
  -3   4   8       33.04       35.39      1.37 o
  -2   4   8       29.30       28.54      2.75 o
  -1   4   8       20.60       21.44      1.00 o
   0   4   8        5.51        5.56      0.51 o
   1   4   8       14.09       11.33      0.79 o
   2   4   8       42.83       43.48      1.39 o
   3   4   8       45.24       46.48      1.50 o
   4   4   8       29.67       28.57      1.24 o
   5   4   8       70.87       71.87      2.01 o
   6   4   8      159.14      167.15      4.22 o
   7   4   8        8.81       10.78      1.28 o
  -5   5   8        0.26        1.03      0.82 o
  -4   5   8       15.91       13.95      1.35 o
  -3   5   8       10.94       10.73      0.89 o
  -2   5   8        0.01        0.38      0.62 o
  -1   5   8       24.25       23.17      1.30 o
   0   5   8        1.58        2.65      0.70 o
   1   5   8        0.00        0.12      0.45 o
   2   5   8       46.78       44.75      1.47 o
   3   5   8      100.36      103.66      2.29 o
   4   5   8        5.68        5.77      0.69 o
   5   5   8       27.78       29.65      1.36 o
   6   5   8       10.35        9.59      0.94 o
   7   5   8        1.84        3.39      0.95 o
  -5   6   8        2.72        2.52      1.84 o
  -4   6   8       11.10        9.81      1.18 o
  -3   6   8        7.38        8.07      0.87 o
  -2   6   8        1.01        0.21      0.50 o
  -1   6   8        1.46        0.32      0.58 o
   0   6   8        4.33        4.90      0.85 o
   1   6   8       29.63       30.49      1.63 o
   2   6   8        7.03        6.29      0.70 o
   3   6   8       76.02       74.77      2.02 o
   4   6   8        3.42        4.20      0.66 o
   5   6   8        0.03        0.00      0.51 o
   6   6   8        1.90        0.34      0.65 o
   7   6   8        0.01        0.00      0.88 o
  -4   7   8        1.26        2.03      0.67 o
  -3   7   8        1.68        3.12      0.72 o
  -2   7   8        2.16        2.37      1.30 o
  -1   7   8       28.20       26.01      1.96 o
   0   7   8       16.28       16.86      2.19 o
   1   7   8        3.73        3.91      0.81 o
   2   7   8       44.78       40.42      1.91 o
   3   7   8        4.45        3.65      1.24 o
   4   7   8        2.73        2.60      0.86 o
   5   7   8       57.72       49.45      1.81 o
   6   7   8       19.29       17.00      1.23 o
  -3   8   8        0.17        0.00      0.65 o
  -2   8   8       12.40       10.12      1.15 o
  -1   8   8        1.11        0.81      0.76 o
   0   8   8       14.61       16.41      3.61 o
   1   8   8       30.25       23.99      1.58 o
   2   8   8        0.08        0.73      0.65 o
   3   8   8        0.70        2.16      0.83 o
   4   8   8        5.96        4.75      0.74 o
   5   8   8       48.81       44.59      1.79 o
   6   8   8        9.65        9.29      0.97 o
  -2   9   8        2.34        3.33      1.29 o
  -1   9   8        1.38        0.83      0.66 o
   0   9   8       15.28       14.65      3.62 o
   1   9   8       38.65       38.37      3.20 o
   2   9   8        6.19        5.35      1.31 o
   3   9   8        0.22        0.33      0.89 o
   4   9   8       16.36       16.29      2.04 o
   5   9   8        0.35        0.02      1.27 o
   1  10   8       12.40       12.09      1.58 o
   2  10   8        4.66        5.82      1.60 o
   3  10   8       10.00       11.32      1.28 o
  -3  -6   9        7.50        8.68      1.82 o
  -2  -6   9        7.17       13.15      1.40 o
  -1  -6   9        1.23        1.51      0.79 o
   0  -6   9        4.58        3.68      0.99 o
   1  -6   9        9.28       10.38      1.00 o
  -4  -5   9        1.55        0.96      0.74 o
  -3  -5   9        9.18        7.86      1.10 o
  -2  -5   9        0.00        0.00      0.68 o
  -1  -5   9        5.57        7.35      1.40 o
   0  -5   9        5.58        5.14      1.05 o
   1  -5   9        4.94        5.47      0.82 o
   2  -5   9        0.19        0.92      0.61 o
  -5  -4   9        0.40        0.58      0.78 o
  -4  -4   9        0.10        0.87      0.73 o
  -3  -4   9       10.31       10.69      1.27 o
  -2  -4   9       21.87       22.45      1.57 o
  -1  -4   9        4.64        4.58      0.98 o
   0  -4   9       16.79       16.68      1.09 o
   1  -4   9        1.98        2.72      0.67 o
   2  -4   9       19.10       23.74      1.34 o
   3  -4   9       24.58       26.63      1.41 o
  -6  -3   9       22.51       34.24      2.11 o
  -5  -3   9        0.73        1.88      0.80 o
  -4  -3   9        3.90        4.09      0.94 o
  -3  -3   9        8.38        5.56      1.04 o
  -2  -3   9       19.76       21.04      1.52 o
  -1  -3   9       25.59       23.67      1.56 o
   0  -3   9        8.21        9.76      0.87 o
   1  -3   9       41.69       40.99      1.60 o
   2  -3   9        5.60        6.67      0.83 o
   3  -3   9       38.19       41.09      2.57 o
   4  -3   9        0.13        0.75      0.57 o
  -6  -2   9        1.52        1.37      0.71 o
  -5  -2   9        5.90        7.74      1.11 o
  -4  -2   9       13.52       10.33      1.17 o
  -3  -2   9       70.79       57.15      3.78 o
  -2  -2   9      294.73      269.94      5.29 o
  -1  -2   9        5.01        5.66      0.96 o
   0  -2   9       80.97       82.43      2.09 o
   1  -2   9       36.79       38.68      1.51 o
   2  -2   9       15.61       16.98      1.27 o
   3  -2   9       70.14       71.74      2.84 o
   4  -2   9       27.91       25.65      1.69 o
   5  -2   9       18.36       20.42      1.54 o
  -6  -1   9        1.97        0.88      0.78 o
  -5  -1   9       21.71       19.55      2.32 o
  -4  -1   9        3.09        2.48      0.69 o
  -3  -1   9       60.52       52.53      2.17 o
  -2  -1   9       62.09       61.67      2.29 o
  -1  -1   9       17.99       18.03      1.03 o
   0  -1   9      239.69      239.85      3.61 o
   1  -1   9       17.10       16.82      1.07 o
   2  -1   9      254.33      261.60      4.76 o
   3  -1   9      107.94       97.08      2.37 o
   4  -1   9       25.74       24.27      1.63 o
   5  -1   9       10.37       11.93      1.20 o
  -6   0   9        0.04        0.00      1.62 o
  -5   0   9        6.43        6.73      1.09 o
  -4   0   9       18.91       23.45      1.23 o
  -3   0   9       94.36       93.38      2.20 o
  -2   0   9       30.28       28.33      1.26 o
  -1   0   9        0.85        1.13      0.57 o
   0   0   9       25.64       27.38      1.20 o
   1   0   9        8.37        8.52      0.82 o
   2   0   9        0.63        0.27      0.52 o
   3   0   9        0.00        0.00      1.41 o
   4   0   9        7.68        5.72      1.26 o
   5   0   9        0.69        1.21      0.71 o
   6   0   9        0.25        0.02      0.62 o
  -6   1   9        6.94        7.60      1.14 o
  -5   1   9        4.38        3.11      0.96 o
  -4   1   9       57.28       53.32      4.20 o
  -3   1   9       32.62       30.26      1.32 o
  -2   1   9        2.99        3.02      0.63 o
  -1   1   9        3.85        3.85      0.53 o
   0   1   9        9.51       10.34      0.83 o
   1   1   9       56.72       56.86      1.80 o
   2   1   9        7.31        6.00      1.02 o
   3   1   9        2.62        3.48      0.88 o
   4   1   9        0.06        0.00      0.60 o
   5   1   9        4.55        6.36      0.98 o
   6   1   9        5.37        6.35      0.96 o
  -6   2   9        0.37        0.34      1.01 o
  -5   2   9       21.93       21.60      1.62 o
  -4   2   9       21.61       19.88      1.51 o
  -3   2   9       47.46       45.90      3.80 o
  -2   2   9       19.90       19.50      0.88 o
  -1   2   9       71.53       75.34      1.57 o
   0   2   9        6.64        8.87      0.79 o
   1   2   9        0.36        0.00      0.44 o
   2   2   9        6.84        6.22      0.97 o
   3   2   9       12.11       11.50      1.33 o
   4   2   9        0.59        1.69      0.72 o
   5   2   9       11.11       11.12      1.19 o
   6   2   9        0.08        0.03      0.68 o
  -6   3   9        3.06        3.35      1.07 o
  -5   3   9       31.28       29.12      1.90 o
  -4   3   9      115.39      110.03      3.83 o
  -3   3   9      178.55      183.17      3.97 o
  -2   3   9       96.35       94.82      2.14 o
  -1   3   9      129.23      130.57      2.11 o
   0   3   9       14.40       15.63      0.77 o
   1   3   9        1.26        0.72      0.50 o
   2   3   9       11.40       13.90      0.89 o
   3   3   9        0.31        0.79      0.74 o
   4   3   9        0.33        0.72      0.65 o
   5   3   9        6.05        5.94      0.98 o
   6   3   9       10.21       10.86      1.17 o
  -5   4   9       29.94       32.19      2.00 o
  -4   4   9        6.91        8.46      1.13 o
  -3   4   9       12.39       12.92      1.22 o
  -2   4   9       60.21       56.55      1.81 o
  -1   4   9        7.37        7.75      0.73 o
   0   4   9        4.21        3.68      0.61 o
   1   4   9       24.39       21.28      1.06 o
   2   4   9        0.00        0.83      0.60 o
   3   4   9        1.54        2.90      1.11 o
   4   4   9        1.48        0.47      1.47 o
   5   4   9        0.00        0.00      0.57 o
   6   4   9      107.91      106.97      3.99 o
  -5   5   9        5.11        5.85      1.09 o
  -4   5   9        9.80       10.53      1.20 o
  -3   5   9        0.88        0.63      0.59 o
  -2   5   9        0.02        0.40      0.55 o
  -1   5   9        0.17        0.00      0.58 o
   0   5   9       12.11       12.75      1.11 o
   1   5   9        3.21        4.36      0.65 o
   2   5   9       17.87       17.21      1.00 o
   3   5   9       18.97       18.33      1.07 o
   4   5   9       24.22       23.57      1.34 o
   5   5   9      105.26      105.74      2.57 o
   6   5   9       12.91       11.98      1.34 o
  -4   6   9        2.55        1.34      0.83 o
  -3   6   9        0.36        0.00      0.87 o
  -2   6   9        3.17        3.83      0.85 o
  -1   6   9        5.46        5.33      0.88 o
   0   6   9        6.69        4.61      0.84 o
   1   6   9       21.56       20.94      1.42 o
   2   6   9       21.45       21.36      1.11 o
   3   6   9       15.64       17.73      1.08 o
   4   6   9        1.54        1.47      0.56 o
   5   6   9       30.41       29.31      1.41 o
   6   6   9       54.54       56.97      2.02 o
  -3   7   9       20.01       21.83      1.60 o
  -2   7   9        2.35        4.75      0.87 o
  -1   7   9        0.02        0.05      0.65 o
   0   7   9       13.35       12.62      1.18 o
   1   7   9        4.24        4.48      0.83 o
   2   7   9        0.71        0.83      0.77 o
   3   7   9        6.51        7.05      0.77 o
   4   7   9       17.54       14.63      1.05 o
   5   7   9       19.99       19.31      1.22 o
   6   7   9       33.53       32.59      1.59 o
  -2   8   9        3.27        1.81      0.91 o
  -1   8   9        0.52        0.00      0.61 o
   0   8   9        2.19        2.29      0.80 o
   1   8   9       37.46       30.37      1.82 o
   2   8   9       31.95       31.60      1.86 o
   3   8   9        4.18        4.53      0.92 o
   4   8   9        2.63        3.05      0.69 o
   5   8   9        7.80        5.10      0.80 o
  -1   9   9        0.37        0.34      0.77 o
   0   9   9        6.66        5.86      0.98 o
   1   9   9       24.70       20.79      1.63 o
   2   9   9       17.68       16.47      1.48 o
   3   9   9        0.35        0.00      0.74 o
   4   9   9        3.06        4.01      1.01 o
  -3  -5  10        0.71        2.85      0.89 o
  -2  -5  10        8.47        9.66      1.28 o
  -1  -5  10        7.91        8.63      1.24 o
   0  -5  10        1.60        2.01      0.82 o
   1  -5  10        0.90        1.23      0.70 o
  -4  -4  10       11.63       14.60      1.49 o
  -3  -4  10        0.51        0.19      0.91 o
  -2  -4  10        1.34        1.00      0.78 o
  -1  -4  10        6.85        6.80      1.10 o
   0  -4  10        0.00        0.00      0.77 o
   1  -4  10        0.35        0.70      0.90 o
   2  -4  10       10.96       14.65      1.14 o
  -5  -3  10        0.03        0.14      0.89 o
  -4  -3  10        4.88        7.06      2.25 o
  -3  -3  10        1.08        1.08      0.81 o
  -2  -3  10        0.61        1.76      0.82 o
  -1  -3  10       19.24       19.32      1.52 o
   0  -3  10        1.56        2.47      0.62 o
   1  -3  10       32.66       36.03      1.60 o
   2  -3  10        8.29        8.69      0.93 o
   3  -3  10        0.16        1.38      1.08 o
  -5  -2  10        0.70        1.46      0.88 o
  -4  -2  10        8.29        7.60      1.14 o
  -3  -2  10        2.28        1.52      0.77 o
  -2  -2  10        9.46        7.65      1.73 o
  -1  -2  10        2.10        1.32      1.21 o
   0  -2  10       10.06       10.39      0.92 o
   1  -2  10       70.91       74.11      2.15 o
   2  -2  10        7.69        7.08      0.87 o
   3  -2  10       52.01       51.22      2.61 o
   4  -2  10       12.15       14.20      1.33 o
  -5  -1  10        4.96        8.61      1.22 o
  -4  -1  10        0.10        0.56      0.75 o
  -3  -1  10       11.26        9.77      1.17 o
  -2  -1  10       17.52       14.02      1.30 o
  -1  -1  10        0.80        0.12      0.74 o
   0  -1  10      324.99      326.61      6.06 o
   1  -1  10      135.29      131.88      2.80 o
   2  -1  10      135.17      134.73      2.88 o
   3  -1  10        2.03        3.08      1.71 o
   4  -1  10        2.61        0.64      0.74 o
   5  -1  10        0.15        1.98      0.80 o
  -5   0  10        0.01        0.41      0.80 o
  -4   0  10       13.73       13.19      1.03 o
  -3   0  10       19.82       19.01      1.56 o
  -2   0  10       28.00       29.86      1.72 o
  -1   0  10       99.28       89.66      3.40 o
   0   0  10      100.47       98.81      2.31 o
   1   0  10      309.34      306.92      4.31 o
   2   0  10       47.88       46.24      2.67 o
   3   0  10       12.61       13.97      1.40 o
   4   0  10        9.21        8.76      1.11 o
   5   0  10        5.24        5.14      0.95 o
  -5   1  10        0.31        1.43      0.83 o
  -4   1  10        2.83        3.93      0.89 o
  -3   1  10        7.45       10.17      0.92 o
  -2   1  10        0.87        2.27      0.71 o
  -1   1  10        1.52        1.42      0.57 o
   0   1  10       38.55       38.67      1.42 o
   1   1  10        4.07        4.66      1.28 o
   2   1  10        0.01        0.00      0.74 o
   3   1  10        8.54        8.06      1.09 o
   4   1  10       38.99       38.83      2.05 o
   5   1  10        4.78        5.14      0.90 o
  -5   2  10        1.12        0.00      0.83 o
  -4   2  10        0.86        0.98      0.77 o
  -3   2  10        9.96       10.29      1.09 o
  -2   2  10      101.07      103.99      2.33 o
  -1   2  10        9.95        9.85      0.70 o
   0   2  10        3.47        4.99      0.69 o
   1   2  10       35.34       36.88      1.82 o
   2   2  10       20.43       19.79      1.61 o
   3   2  10        0.64        0.59      0.67 o
   4   2  10        0.18        0.32      1.06 o
   5   2  10        2.62        4.22      0.89 o
   6   2  10        1.05        0.00      0.99 o
  -5   3  10       80.11       86.57      3.11 o
  -4   3  10       13.75       15.42      1.41 o
  -3   3  10       41.72       39.80      1.94 o
  -2   3  10      133.65      135.96      2.67 o
  -1   3  10        2.43        2.06      0.76 o
   0   3  10        5.70        4.39      1.01 o
   1   3  10       17.96       15.07      1.28 o
   2   3  10       59.33       55.14      2.21 o
   3   3  10        2.38        1.88      0.83 o
   4   3  10        1.42        1.59      1.74 o
   5   3  10        1.18        0.65      1.08 o
   6   3  10        0.36        0.36      0.64 o
  -5   4  10       56.27       63.67      5.19 o
  -4   4  10        3.28        4.93      0.98 o
  -3   4  10       35.19       36.19      2.85 o
  -2   4  10       39.38       35.56      1.44 o
  -1   4  10       94.44      100.12      2.87 o
   0   4  10        0.59        1.12      0.55 o
   1   4  10       10.92       12.23      0.90 o
   2   4  10       55.31       55.39      1.72 o
   3   4  10        5.37        6.38      1.04 o
   4   4  10        8.81        8.30      1.12 o
   5   4  10        2.75        4.75      0.94 o
   6   4  10        0.00        0.00      0.74 o
  -4   5  10       17.54       16.62      1.52 o
  -3   5  10        1.46        0.29      0.73 o
  -2   5  10       20.16       20.36      1.46 o
  -1   5  10        2.29        1.90      0.70 o
   0   5  10        2.72        4.00      0.84 o
   1   5  10       16.68       17.37      1.04 o
   2   5  10        0.08        1.16      0.53 o
   3   5  10        3.33        4.58      0.69 o
   4   5  10       20.87       17.33      1.44 o
   5   5  10        7.52        9.11      1.20 o
   6   5  10       14.14       14.26      1.47 o
  -3   6  10       13.50       13.65      1.80 o
  -2   6  10       24.50       26.87      1.70 o
  -1   6  10       11.44       12.44      1.22 o
   0   6  10        0.07        0.00      0.63 o
   1   6  10        3.97        3.49      0.83 o
   2   6  10       11.99       16.27      1.04 o
   3   6  10       27.73       25.21      1.29 o
   4   6  10        0.38        0.68      0.67 o
   5   6  10        0.41        0.94      0.84 o
  -3   7  10        8.79        9.46      1.16 o
  -2   7  10        9.27        9.87      1.20 o
  -1   7  10        2.87        5.20      0.96 o
   0   7  10        4.86        5.78      0.99 o
   1   7  10        0.27        0.17      0.68 o
   2   7  10        5.43        4.02      1.01 o
   3   7  10        1.37        1.24      0.60 o
   4   7  10        0.11        0.98      0.60 o
   5   7  10        2.38        3.70      0.72 o
  -1   8  10        6.63        7.81      1.11 o
   0   8  10        0.86        2.25      0.79 o
   1   8  10        2.83        3.74      0.89 o
   2   8  10       13.02       12.95      1.32 o
   3   8  10        9.32        8.35      1.25 o
   4   8  10        0.02        0.42      1.27 o
   1   9  10        0.13        0.78      1.37 o
   2   9  10        0.62        0.62      0.91 o
  -2  -4  11       21.59       30.96      2.10 o
  -1  -4  11        1.71        2.53      0.96 o
   0  -4  11        1.67        2.12      0.92 o
  -3  -3  11        3.01        4.80      1.06 o
  -2  -3  11        2.44        4.85      1.05 o
  -1  -3  11       12.90       11.15      1.34 o
   0  -3  11        0.00        0.00      0.84 o
   1  -3  11        7.64       10.54      1.02 o
   2  -3  11        0.68        1.56      0.69 o
  -4  -2  11        0.84        0.91      0.96 o
  -3  -2  11        0.02        1.09      1.51 o
  -2  -2  11        3.65        6.08      1.51 o
  -1  -2  11       15.61       15.10      1.40 o
   0  -2  11        6.36        5.55      1.07 o
   1  -2  11        3.04        2.80      0.71 o
   2  -2  11       61.43       68.24      2.23 o
   3  -2  11        8.22        8.48      1.16 o
  -4  -1  11        6.18        8.02      1.16 o
  -3  -1  11        0.94        0.04      0.79 o
  -2  -1  11        1.83        0.95      0.84 o
  -1  -1  11        5.89        5.79      1.08 o
   0  -1  11        2.64        2.02      0.66 o
   1  -1  11        0.83        1.25      0.70 o
   2  -1  11        7.50        9.51      2.14 o
   3  -1  11       60.54       62.15      2.78 o
   4  -1  11        6.34        7.21      1.15 o
  -5   0  11        5.63        5.24      1.58 o
  -4   0  11        1.23        2.34      0.91 o
  -3   0  11       14.85       14.13      1.41 o
  -2   0  11       73.55       64.74      3.29 o
  -1   0  11       30.97       31.04      2.81 o
   0   0  11       81.28       77.87      2.16 o
   1   0  11       59.48       56.49      2.72 o
   2   0  11       17.86       16.53      1.42 o
   3   0  11        0.02        0.00      1.32 o
   4   0  11       28.60       25.91      1.79 o
  -5   1  11        0.00        0.74      0.75 o
  -4   1  11        0.08        0.31      1.03 o
  -3   1  11        0.02        1.09      1.43 o
  -2   1  11        3.19        3.20      1.76 o
  -1   1  11        0.40        0.24      1.00 o
   0   1  11       99.80      102.59      2.48 o
   1   1  11       14.96       14.59      1.36 o
   2   1  11       12.20       12.96      2.71 o
   3   1  11       62.28       63.85      2.63 o
   4   1  11      127.10      124.73      4.66 o
   5   1  11        0.36        0.98      0.66 o
  -5   2  11        0.87        2.58      0.91 o
  -4   2  11        2.36        3.79      1.04 o
  -3   2  11        0.04        0.85      0.72 o
  -2   2  11        6.70        6.56      1.05 o
  -1   2  11        6.68        8.44      0.85 o
   0   2  11       24.59       24.40      1.58 o
   1   2  11       37.30       41.24      3.08 o
   2   2  11        1.46        1.40      0.88 o
   3   2  11        6.94        8.00      1.31 o
   4   2  11        0.07        1.01      0.80 o
   5   2  11        0.92        0.34      0.58 o
  -4   3  11        8.80       10.53      1.25 o
  -3   3  11        0.91        0.70      0.76 o
  -2   3  11        4.66        5.63      0.90 o
  -1   3  11        7.19        8.08      0.82 o
   0   3  11        3.97        2.78      0.90 o
   1   3  11       13.45       15.08      1.35 o
   2   3  11        4.96        6.01      1.05 o
   3   3  11       37.01       38.20      2.03 o
   4   3  11        3.30        3.45      0.93 o
   5   3  11        0.41        1.25      0.80 o
  -4   4  11        0.05        0.38      0.79 o
  -3   4  11        1.21        0.00      0.75 o
  -2   4  11        8.19        7.29      1.37 o
  -1   4  11       19.07       23.73      1.52 o
   0   4  11       53.13       57.71      1.83 o
   1   4  11        8.93        8.66      1.12 o
   2   4  11       12.67       12.75      1.28 o
   3   4  11        0.23        1.56      0.86 o
   4   4  11        0.00        0.00      0.75 o
   5   4  11        2.96        1.13      0.81 o
  -3   5  11       15.74       15.95      2.00 o
  -2   5  11        8.78        9.64      1.14 o
  -1   5  11      127.32      126.68      3.48 o
   0   5  11       14.27       15.07      1.30 o
   1   5  11        0.04        0.64      0.64 o
   2   5  11        1.42        2.34      0.80 o
   3   5  11        0.48        1.14      1.35 o
   4   5  11        1.34        0.00      0.98 o
   5   5  11        5.79        8.06      1.18 o
  -3   6  11        0.37        1.22      0.98 o
  -2   6  11       16.00       13.29      1.35 o
  -1   6  11        8.56        9.10      1.86 o
   0   6  11        0.03        1.13      1.13 o
   1   6  11        8.14        6.05      1.05 o
   2   6  11        7.20        8.84      1.40 o
   3   6  11        0.05        0.00      0.49 o
   4   6  11        4.30        3.19      1.07 o
  -2   7  11        0.02        0.50      0.75 o
  -1   7  11        0.18        0.00      1.43 o
   0   7  11        3.07        4.44      0.96 o
   1   7  11        0.04        0.10      1.34 o
   2   7  11        0.13        0.91      1.41 o
   3   7  11        2.25        3.04      0.86 o
   4   7  11        0.02        0.00      0.57 o
   0   8  11        0.21        0.00      0.97 o
   1   8  11        3.68        4.58      0.97 o
   2   8  11        0.07        1.52      0.72 o
  -2  -2  12        4.57        4.53      1.10 o
  -1  -2  12        2.66        3.67      1.03 o
   0  -2  12        0.05        0.33      1.33 o
   1  -2  12        8.96        8.78      0.93 o
  -3  -1  12        0.40        1.70      1.17 o
  -2  -1  12        2.82        3.82      1.00 o
  -1  -1  12        6.71        5.63      1.15 o
   0  -1  12        4.29        5.02      2.14 o
   1  -1  12        7.38        7.36      1.16 o
   2  -1  12        0.96        2.07      0.81 o
  -3   0  12       14.92       13.68      1.43 o
  -2   0  12        0.61        0.36      0.78 o
  -1   0  12       30.67       29.26      1.85 o
   0   0  12        1.36        2.00      0.67 o
   1   0  12        3.30        4.25      0.98 o
   2   0  12        0.48        0.13      1.28 o
   3   0  12        5.67        6.18      1.04 o
  -4   1  12        5.04        5.41      1.57 o
  -3   1  12        0.93        2.02      0.92 o
  -2   1  12        9.62       11.31      1.29 o
  -1   1  12        0.06        0.04      0.79 o
   0   1  12       54.13       55.56      2.42 o
   1   1  12        7.35        7.85      1.15 o
   2   1  12        0.32        0.00      0.71 o
   3   1  12       32.82       32.26      2.03 o
  -3   2  12        0.85        1.01      1.27 o
  -2   2  12        0.30        0.29      0.77 o
  -1   2  12        2.56        0.81      1.27 o
   0   2  12        8.97        9.04      1.17 o
   1   2  12       22.53       25.80      1.73 o
   2   2  12       47.63       46.01      2.29 o
   3   2  12        0.97        0.07      1.77 o
   4   2  12        3.63        5.38      1.03 o
  -3   3  12        0.21        0.73      0.76 o
  -1   3  12        0.97        2.15      1.23 o
   0   3  12       17.94       20.59      3.38 o
   1   3  12       54.84       53.16      2.36 o
   2   3  12        2.11        3.21      0.98 o
   3   3  12        2.89        3.11      0.87 o
   4   3  12       17.63       19.84      2.10 o
  -3   4  12        0.01        1.11      0.97 o
  -2   4  12       12.71       15.38      1.82 o
  -1   4  12       24.79       23.77      1.58 o
   0   4  12       49.73       48.31      3.22 o
   1   4  12        2.43        2.56      0.88 o
   2   4  12        2.97        2.33      0.92 o
   3   4  12        6.63        6.89      1.09 o
   4   4  12        3.14        4.47      1.03 o
  -2   5  12       21.89       23.52      2.27 o
  -1   5  12       12.48       14.06      1.33 o
   0   5  12        0.72        2.93      0.83 o
   1   5  12        0.05        0.00      1.19 o
   2   5  12        3.35        3.38      0.91 o
   3   5  12        3.61        3.54      0.94 o
   4   5  12        5.57        5.83      1.15 o
  -1   6  12        6.11        6.17      1.06 o
   0   6  12        3.96        4.53      1.00 o
   1   6  12       10.18       12.23      1.29 o
   2   6  12        7.10        8.81      1.78 o
   3   6  12       13.61       15.21      1.58 o
   0   7  12        5.22        6.64      1.09 o
   1   7  12        1.02        1.92      0.95 o
   2   7  12        8.84        9.34      1.24 o
  -1   0  13        4.17        4.75      1.11 o
   0   0  13       13.85       14.79      2.21 o
   1   0  13        0.25        1.21      0.83 o
  -2   1  13        4.50        5.34      1.07 o
  -1   1  13        6.05        7.75      1.72 o
   0   1  13        8.83        8.56      1.83 o
   1   1  13       36.67       39.80      2.20 o
   2   1  13        0.58        1.14      0.88 o
  -1   2  13        0.85        2.32      1.37 o
   0   2  13       44.12       46.76      2.28 o
   1   2  13       42.98       48.03      2.36 o
   2   2  13        2.20        0.64      2.49 o
   0   3  13       16.63       20.65      1.61 o
   1   3  13       32.98       29.47      3.74 o
   2   3  13        2.61        3.80      1.04 o
   0   4  13        4.04        3.03      1.44 o
   1   4  13        0.38        1.63      1.24 o
   2   4  13        0.58        0.78      0.90 o
   0   5  13        0.74        1.95      1.44 o
   1   5  13        0.00        1.44      1.45 o
 
